# Supplementary material for: Nanozyme-reinforced hydrogel as a H2O2-driven oxygenerator for enhancing prosthetic interface osseointegration in rheumatoid arthritis therapy
Source: Nat Commun. 2022 Nov 9;13:6758. doi: 10.1038/s41467-022-34481-5 (PMC9646710; doi:10.1038/s41467-022-34481-5)
Supplement: Supplementary file 4 — Source Data [file 41467_2022_34481_MOESM4_ESM.xlsx]

## Sheet: Fig.2
	Fig. 2d				Fig. 2e				Fig. 2f				Fig. 2g
	Group 1				Time (s)	G' (Pa)	G'' (Pa)		Strain (%)	G' (Pa)	G'' (Pa)		Time (s)	G' (Pa)	G'' (Pa)
	G'	G''			4.98467	5.20047	10.5104		0	1545.43	142.829		9.82387	1149.52	54.9694
	10.1174	2.33355			8.11928	17.4066	27.3666		0.01474	1545.43	142.829		13.7245	1109.1	42.0002
	10.1924	2.31134			11.1859	641.833	17.9233		0.02148	1546.96	20.9777		17.7619	1185.47	44.5462
	10.2616	2.30725			14.2506	664.498	27.019		0.02421	1526.17	163.53		21.7856	1177.3	50.4069
					17.3661	691.969	29.2327		0.03542	1473.39	15.68		24.864	1186.27	49.5631
	Group 2				20.3917	716.63	33.7403		0.0405	1541.81	127.789		27.8642	1192.46	44.5562
	G'	G''			26.6109	768.886	28.0639		0.05629	1534.6	14.9583		30.9348	1185.43	50.6048
	23.8528	2.65301			29.656	790.797	28.0678		0.07104	1570.44	25.0076		33.9702	1188.13	46.8408
	23.8522	2.70316			32.7402	808.216	22.2863		0.08979	1571.76	22.2731		39.0096	1197.82	33.349
	23.6298	2.68277			38.9048	838.631	19.7446		0.11251	1602.66	34.2614		43.0841	1196.48	47.2825
					41.9831	854.079	17.8582		0.14437	1596.07	43.9247		46.0824	1194.16	54.465
	Group 3				45.1162	865.574	20.0432		0.18182	1615.99	25.1621		49.1021	1200.19	51.0279
	G'	G''			48.179	882.305	25.5687		0.22753	1610.59	35.9378		52.1394	1196.41	47.7796
	84.1055	4.02859			54.3102	909.791	27.6041		0.2916	1617.5	23.3137		55.1768	1194.73	54.8034
	83.5583	4.14803			57.4218	931.779	28.6972		0.36636	1618.74	39.3753		62.2828	1206	55.2054
	83.4004	4.15384			60.4962	946.981	27.3156		0.46435	1630.04	25.3303		66.3339	1206.34	52.5079
					66.7193	976.555	26.2958		0.58715	1632.42	29.2979		71.3714	1209.32	44.3111
	Group 4				69.913	989.079	22.1006		0.74082	1638.04	27.6973		74.4419	1207.91	46.2847
	G'	G''			73.0264	1002.36	22.3858		0.93967	1641.35	26.1536		78.4813	1217.04	49.3949
	476.7	10.75			75.9915	982.139	38.2425		1.18845	1640.71	25.6202		83.5832	1211.1	41.1176
	477.7	8.798			82.1111	1004.41	22.8748		1.49955	1638.97	26.2357		86.6069	1213.65	49.2645
	479.9	10.27			85.166	1011.02	22.8315		1.90217	1638.44	27.2037		89.6032	1211.93	47.7669
					88.2893	1030.64	28.1417		2.21739	1634.87	27.0814		92.621	1219.71	51.1625
	Group 5				94.4245	1052.05	25.9391		3.04405	1632.22	30.9172		95.6407	1223.27	43.325
	G'	G''			97.5752	1062.98	24.4554		3.84481	1629.15	31.9673		99.7094	1215.72	56.6407
	1420.5	27.4568			100.64	1078.6	25.6882		4.86193	1623.64	31.329		103.735	1217.12	48.6751
	1412.19	26.7035			103.747	1083.99	20.4544		6.16577	1613	37.1855		123.781	--	--
	1427.46	17.9377			109.844	1104.68	21.8024		7.75257	1597.68	39.6698		126.805	53.0188	177.247
					112.963	1115.23	20.4905		9.78066	1576.91	46.9752		129.837	56.8054	191.981
	Group 6				116.082	1119.44	25.3942		12.4267	1530.22	68.8237		132.897	63.1456	198.058
	G'	G''			122.233	1138.41	23.1871		15.8814	1470.47	96.3178		137.943	67.4553	202.552
	1691.31	50.357			125.331	1148.54	25.8625		20.2197	1361.91	158.197		140.968	69.1436	204.334
	1703.07	54.5323			128.372	1161.13	23.6135		25.5973	1187.85	264.585		146.084	70.632	205.844
	1706.01	59.6018			134.549	1177.62	29.2284		34.1501	965.551	340.653		150.084	71.1853	206.411
					137.643	1190.19	27.3562		38.6544	770.894	471.301		153.11	71.57	206.802
	Group 7				140.733	1196.22	27.153		45.8028	621.865	491.245		156.143	71.7326	206.89
	G'	G''			143.813	1203.61	23.8736		62.2186	420.483	471.81		159.183	71.9004	206.988
	2824.65	81.0416			149.981	1218.62	23.6681		64.8124	365.588	466.435		162.232	71.9037	206.903
	2811.29	60.0402			153.025	1226.33	25.0824		93.9536	220.879	382.446		165.251	71.8689	206.828
	2776.7	86.508			156.148	1234.28	22.6277		116.017	163.936	332.918		168.283	71.8411	206.647
					162.326	1251.6	25.5052		135.268	132.026	288.676		172.344	71.7352	206.434
	Group 8				165.42	1251.27	27.2379		185.405	81.3348	237.023		175.391	71.5848	206.148
	G'	G''			168.496	1264.37	24.1533		237.363	56.7822	196.918		179.426	71.3952	205.787
	3569.59	162.374			171.581	1270.92	27.3201		305.888	37.1928	160.829		182.466	71.157	205.502
	3573.88	182.333			177.739	1283.17	19.9856		360.571	32.8124	140.571		185.522	70.955	205.171
	3584.73	170.105			180.837	1291.42	21.6386		493.301	17.7873	116.03		189.532	70.6093	204.666
					183.962	1296.9	27.2143		590.141	18.173	97.0567		193.617	70.2472	204.189
					190.139	1315.32	22.2673		810.517	7.82222	76.1463		198.633	69.8771	203.625
					193.194	1313.78	22.7631		1029.53	4.12374	61.7634		201.703	69.6636	203.251
	Fig. 2d				196.235	1316.42	26.6111						204.735	69.3198	202.867
					199.311	1326.83	28.6271						207.768	--	--
		Mean	Standard Deviation										217.067	1196.21	52.0829
	Group 1-G'	10.1905	0.07215										221.934	1227.13	45.3837
	Group 1-G''	2.31738	0.01415										224.989	1227.81	42.3243
	Group 2-G'	23.7783	0.1286										229.028	1224.75	50.313
	Group 2-G''	2.67965	0.02522										232.046	1219.57	44.7587
	Group 3-G'	83.6881	0.37										236.103	1226.63	47.6605
	Group 3-G''	4.11015	0.0707										242.143	1227.84	48.3644
	Group 4-G'	478.1	1.63707										246.194	1228.19	39.5626
	Group 4-G''	9.93933	1.01714										250.249	1238.07	52.1602
	Group 5-G'	1420.05	7.64237										253.286	1235.67	49.8661
	Group 5-G''	24.0327	5.29181										256.312	1241.94	50.3687
	Group 6-G'	1700.13	7.779										259.384	1243.39	48.064
	Group 6-G''	54.8304	4.62964										263.414	1237.67	42.1298
	Group 7-G'	2804.21	24.745										266.463	1232.16	58.9533
	Group 7-G''	75.8633	13.9731										269.461	1240.3	54.2569
	Group 8-G'	3576.07	7.80592										273.522	1242.1	49.8413
	Group 8-G''	171.604	10.0636										278.563	1236.52	54.9437
													283.622	1244.24	42.5224
													286.708	1254.91	47.7956
													289.695	1248.15	45.8239
													293.758	1253.46	53.5995
													299.881	1252.03	47.7709
													303.856	1248.79	46.4798
													306.892	1253.18	55.0327
													309.929	1255.72	49.6111
													324.477	--	--
													329.525	46.177	169.144
													332.564	--	184.273
													336.597	59.847	188.156
													339.621	61.5367	189.866
													343.7	62.9761	191.149
													346.743	64.0234	192.08
													351.759	64.9299	192.724
													355.845	65.3898	193.047
													359.869	65.7032	193.135
													364.916	65.9943	193.211
													368.979	66.1008	193.128
													372.016	66.1812	193.062
													375.155	66.2085	192.89
													378.13	66.2051	192.768
													383.161	66.314	192.542
													388.199	66.2076	192.238
													391.217	66.2589	192.055
													394.246	66.1431	191.823
													398.307	66.1522	191.661
													401.333	66.0542	191.362
													405.419	66.0243	191.139
													408.439	65.9412	190.9
													411.46	65.8971	190.698
													420.753	--	--
													425.646	1304.73	19.3372
													428.678	1252.67	--
													432.731	1255.35	40.9396
													436.811	1252.73	41.7156
													439.831	1252.38	46.3369
													442.845	1257.89	33.3074
													446.921	1253.59	43.0437
													450.98	1258.54	44.8789
													453.971	1229.4	32.2811
													457.037	1255.81	48.6965
													463.126	1270.05	43.6247
													466.122	1261.48	47.7887
													469.148	1260.38	55.0456
													472.199	1263.26	59.4046
													475.259	1272.4	50.9073
													479.301	1275.54	43.8781
													484.329	1273.74	49.6619
													488.374	1280.67	50.9194
													491.417	1276.47	47.6456
													494.443	1282.96	50.6709
													498.488	1285.18	47.8193
													504.594	1286.81	46.7927
													508.643	1291.05	46.8028
													511.637	1280.41	50.0692
													515.729	1281.47	50.3137

## Sheet: Fig. 3a
2.00 mg/mL			1.00 mg/mL			0.50 mg/mL			0.25 mg/mL			0.10 mg/mL			0.05 mg/mL			0.02 mg/mL			0
Wavelength (nm)	Absorbance		Wavelength (nm)	Absorbance		Wavelength (nm)	Absorbance		Wavelength (nm)	Absorbance		Wavelength (nm)	Absorbance		Wavelength (nm)	Absorbance		Wavelength (nm)	Absorbance		Wavelength (nm)	Absorbance
200	5		200	5		200	3.391		200	2.034		200	5		200	3.806		200	3.426		200	3.902
200.5			200.5			200.5			200.5			200.5			200.5			200.5			200.5
201	5		201	5		201	3.602		201	2.075		201	5		201	5		201	3.552		201	5
201.5			201.5			201.5			201.5			201.5			201.5			201.5			201.5
202	3.576		202	5		202	5		202	2.084		202	3.692		202	5		202	3.852		202	3.552
202.5			202.5			202.5			202.5			202.5			202.5			202.5			202.5
203	4.803		203	5		203	5		203	2.084		203	5		203	3.576		203	3.727		203	3.659
203.5			203.5			203.5			203.5			203.5			203.5			203.5			203.5
204	5		204	5		204	4.106		204	2.115		204	5		204	5		204	3.375		204	4.027
204.5			204.5			204.5			204.5			204.5			204.5			204.5			204.5
205	5		205	4.203		205	5		205	2.103		205	4.503		205	3.852		205	3.765		205	5
205.5			205.5			205.5			205.5			205.5			205.5			205.5			205.5
206	4.503		206	5		206	5		206	2.129		206	5		206	5		206	5		206	3.806
206.5			206.5			206.5			206.5			206.5			206.5			206.5			206.5
207	4.803		207	4.803		207	4.027		207	2.141		207	5		207	4.803		207	3.426		207	5
207.5			207.5			207.5			207.5			207.5			207.5			207.5			207.5
208	4.503		208	4.503		208	4.503		208	2.148		208	5		208	4.027		208	3.552		208	5
208.5			208.5			208.5			208.5			208.5			208.5			208.5			208.5
209	4.327		209	4.503		209	4.327		209	2.132		209	4.803		209	5		209	3.902		209	5
209.5			209.5			209.5			209.5			209.5			209.5			209.5			209.5
210	5		210	4.503		210	4.106		210	2.144		210	3.902		210	5		210	3.852		210	5
210.5			210.5			210.5			210.5			210.5			210.5			210.5			210.5
211	5		211	5		211	4.503		211	2.16		211	4.503		211	5		211	3.602		211	5
211.5			211.5			211.5			211.5			211.5			211.5			211.5			211.5
212	5		212	5		212	4.503		212	2.17		212	4.503		212	5		212	4.803		212	5
212.5			212.5			212.5			212.5			212.5			212.5			212.5			212.5
213	5		213	5		213	5		213	2.142		213	5		213	4.803		213	4.327		213	4.803
213.5			213.5			213.5			213.5			213.5			213.5			213.5			213.5
214	4.803		214	4.803		214	4.106		214	2.196		214	4.803		214	5		214	4.803		214	5
214.5			214.5			214.5			214.5			214.5			214.5			214.5			214.5
215	4.503		215	5		215	4.803		215	2.172		215	4.503		215	4.803		215	4.327		215	5
215.5			215.5			215.5			215.5			215.5			215.5			215.5			215.5
216	4.203		216	5		216	3.96		216	2.209		216	4.203		216	4.803		216	3.852		216	4.327
216.5			216.5			216.5			216.5			216.5			216.5			216.5			216.5
217	4.106		217	5		217	5		217	2.203		217	4.803		217	4.803		217	3.96		217	5
217.5			217.5			217.5			217.5			217.5			217.5			217.5			217.5
218	4.803		218	5		218	4.503		218	2.206		218	4.106		218	4.203		218	4.803		218	3.96
218.5			218.5			218.5			218.5			218.5			218.5			218.5			218.5
219	4.203		219	4.327		219	4.803		219	2.213		219	4.803		219	4.803		219	3.96		219	5
219.5			219.5			219.5			219.5			219.5			219.5			219.5			219.5
220	4.203		220	4.503		220	4.503		220	2.209		220	5		220	5		220	4.327		220	5
220.5			220.5			220.5			220.5			220.5			220.5			220.5			220.5
221	4.503		221	4.803		221	4.503		221	2.214		221	5		221	5		221	3.96		221	5
221.5			221.5			221.5			221.5			221.5			221.5			221.5			221.5
222	4.803		222	5		222	4.803		222	2.232		222	5		222	5		222	4.327		222	5
222.5			222.5			222.5			222.5			222.5			222.5			222.5			222.5
223	4.803		223	5		223	4.503		223	2.213		223	5		223	5		223	4.327		223	5
223.5			223.5			223.5			223.5			223.5			223.5			223.5			223.5
224	4.803		224	5		224	4.803		224	2.237		224	4.327		224	5		224	3.806		224	5
224.5			224.5			224.5			224.5			224.5			224.5			224.5			224.5
225	4.803		225	5		225	5		225	2.238		225	5		225	5		225	4.106		225	5
225.5			225.5			225.5			225.5			225.5			225.5			225.5			225.5
226	5		226	5		226	5		226	2.245		226	4.803		226	5		226	4.327		226	5
226.5			226.5			226.5			226.5			226.5			226.5			226.5			226.5
227	5		227	5		227	4.203		227	2.245		227	4.803		227	5		227	4.327		227	5
227.5			227.5			227.5			227.5			227.5			227.5			227.5			227.5
228	5		228	4.803		228	4.503		228	2.236		228	5		228	4.803		228	4.106		228	5
228.5			228.5			228.5			228.5			228.5			228.5			228.5			228.5
229	5		229	5		229	4.327		229	2.25		229	5		229	5		229	4.327		229	5
229.5			229.5			229.5			229.5			229.5			229.5			229.5			229.5
230	5		230	5		230	4.327		230	2.23		230	5		230	5		230	4.027		230	5
230.5			230.5			230.5			230.5			230.5			230.5			230.5			230.5
231	4.327		231	4.803		231	4.803		231	2.244		231	5		231	5		231	4.203		231	5
231.5			231.5			231.5			231.5			231.5			231.5			231.5			231.5
232	4.803		232	4.803		232	5		232	2.249		232	5		232	4.803		232	4.503		232	5
232.5			232.5			232.5			232.5			232.5			232.5			232.5			232.5
233	4.327		233	5		233	4.803		233	2.26		233	5		233	5		233	3.902		233	5
233.5			233.5			233.5			233.5			233.5			233.5			233.5			233.5
234	4.803		234	4.803		234	4.327		234	2.256		234	5		234	5		234	4.027		234	5
234.5			234.5			234.5			234.5			234.5			234.5			234.5			234.5
235	5		235	5		235	4.327		235	2.245		235	4.803		235	4.803		235	4.203		235	5
235.5			235.5			235.5			235.5			235.5			235.5			235.5			235.5
236	5		236	5		236	4.803		236	2.272		236	4.803		236	5		236	3.902		236	5
236.5			236.5			236.5			236.5			236.5			236.5			236.5			236.5
237	5		237	5		237	4.803		237	2.267		237	5		237	5		237	4.203		237	5
237.5			237.5			237.5			237.5			237.5			237.5			237.5			237.5
238	4.803		238	5		238	4.803		238	2.281		238	5		238	5		238	4.203		238	5
238.5			238.5			238.5			238.5			238.5			238.5			238.5			238.5
239	5		239	5		239	5		239	2.26		239	5		239	5		239	4.203		239	5
239.5			239.5			239.5			239.5			239.5			239.5			239.5			239.5
240	5		240	5		240	4.327		240	2.26		240	4.803		240	5		240	4.027		240	5
240.5			240.5			240.5			240.5			240.5			240.5			240.5			240.5
241	5		241	5		241	4.803		241	2.271		241	5		241	5		241	4.503		241	5
241.5			241.5			241.5			241.5			241.5			241.5			241.5			241.5
242	5		242	5		242	4.327		242	2.269		242	5		242	4.327		242	4.203		242	5
242.5			242.5			242.5			242.5			242.5			242.5			242.5			242.5
243	5		243	5		243	4.803		243	2.27		243	5		243	4.803		243	4.027		243	5
243.5			243.5			243.5			243.5			243.5			243.5			243.5			243.5
244	4.803		244	5		244	4.803		244	2.274		244	5		244	5		244	4.203		244	5
244.5			244.5			244.5			244.5			244.5			244.5			244.5			244.5
245	4.803		245	5		245	5		245	2.259		245	5		245	4.803		245	4.203		245	5
245.5			245.5			245.5			245.5			245.5			245.5			245.5			245.5
246	5		246	5		246	4.327		246	2.269		246	5		246	5		246	4.203		246	5
246.5			246.5			246.5			246.5			246.5			246.5			246.5			246.5
247	4.803		247	5		247	4.803		247	2.275		247	4.803		247	5		247	4.203		247	4.503
247.5			247.5			247.5			247.5			247.5			247.5			247.5			247.5
248	4.803		248	5		248	4.803		248	2.271		248	5		248	5		248	4.203		248	5
248.5			248.5			248.5			248.5			248.5			248.5			248.5			248.5
249	4.803		249	5		249	5		249	2.264		249	5		249	5		249	4.203		249	5
249.5			249.5			249.5			249.5			249.5			249.5			249.5			249.5
250	5		250	5		250	4.803		250	2.281		250	5		250	5		250	4.503		250	5
250.5			250.5			250.5			250.5			250.5			250.5			250.5			250.5
251	5		251	5		251	4.803		251	2.272		251	5		251	5		251	4.203		251	5
251.5			251.5			251.5			251.5			251.5			251.5			251.5			251.5
252	4.803		252	5		252	4.327		252	2.278		252	5		252	5		252	4.503		252	5
252.5			252.5			252.5			252.5			252.5			252.5			252.5			252.5
253	4.803		253	5		253	4.803		253	2.27		253	5		253	5		253	4.503		253	5
253.5			253.5			253.5			253.5			253.5			253.5			253.5			253.5
254	4.803		254	5		254	4.803		254	2.27		254	5		254	5		254	3.96		254	5
254.5			254.5			254.5			254.5			254.5			254.5			254.5			254.5
255	5		255	5		255	5		255	2.28		255	5		255	5		255	4.503		255	5
255.5			255.5			255.5			255.5			255.5			255.5			255.5			255.5
256	5		256	5		256	4.803		256	2.274		256	5		256	5		256	4.503		256	5
256.5			256.5			256.5			256.5			256.5			256.5			256.5			256.5
257	5		257	5		257	5		257	2.269		257	5		257	5		257	4.503		257	5
257.5			257.5			257.5			257.5			257.5			257.5			257.5			257.5
258	4.803		258	5		258	4.803		258	2.269		258	5		258	5		258	3.96		258	5
258.5			258.5			258.5			258.5			258.5			258.5			258.5			258.5
259	5		259	5		259	4.803		259	2.264		259	5		259	5		259	4.203		259	5
259.5			259.5			259.5			259.5			259.5			259.5			259.5			259.5
260	5		260	5		260	5		260	2.289		260	5		260	5		260	4.503		260	5
260.5			260.5			260.5			260.5			260.5			260.5			260.5			260.5
261	5		261	5		261	4.803		261	2.284		261	4.803		261	5		261	3.96		261	5
261.5			261.5			261.5			261.5			261.5			261.5			261.5			261.5
262	5		262	5		262	4.803		262	2.266		262	4.803		262	5		262	4.203		262	5
262.5			262.5			262.5			262.5			262.5			262.5			262.5			262.5
263	4.803		263	5		263	4.327		263	2.266		263	5		263	5		263	4.203		263	5
263.5			263.5			263.5			263.5			263.5			263.5			263.5			263.5
264	5		264	5		264	4.803		264	2.267		264	5		264	4.503		264	4.203		264	4.503
264.5			264.5			264.5			264.5			264.5			264.5			264.5			264.5
265	5		265	4.803		265	4.803		265	2.278		265	5		265	5		265	4.503		265	5
265.5			265.5			265.5			265.5			265.5			265.5			265.5			265.5
266	4.803		266	5		266	4.803		266	2.271		266	4.803		266	5		266	4.203		266	4.503
266.5			266.5			266.5			266.5			266.5			266.5			266.5			266.5
267	4.803		267	4.803		267	4.327		267	2.274		267	4.803		267	4.503		267	4.203		267	4.503
267.5			267.5			267.5			267.5			267.5			267.5			267.5			267.5
268	4.803		268	4.106		268	4.106		268	2.257		268	4.803		268	4.503		268	3.852		268	4.203
268.5			268.5			268.5			268.5			268.5			268.5			268.5			268.5
269	5		269	3.96		269	4.327		269	2.27		269	4.327		269	4.027		269	3.852		269	4.203
269.5			269.5			269.5			269.5			269.5			269.5			269.5			269.5
270	4.803		270	3.96		270	3.852		270	2.261		270	4.106		270	3.902		270	3.659		270	3.96
270.5			270.5			270.5			270.5			270.5			270.5			270.5			270.5
271	4.327		271	3.63		271	3.765		271	2.245		271	3.765		271	3.692		271	3.659		271	3.852
271.5			271.5			271.5			271.5			271.5			271.5			271.5			271.5
272	4.106		272	3.528		272	3.528		272	2.244		272	3.692		272	3.63		272	3.445		272	3.506
272.5			272.5			272.5			272.5			272.5			272.5			272.5			272.5
273	3.96		273	3.391		273	3.528		273	2.238		273	3.464		273	3.464		273	3.359		273	3.409
273.5			273.5			273.5			273.5			273.5			273.5			273.5			273.5
274	3.692		274	3.206		274	3.375		274	2.217		274	3.33		274	3.217		274	3.185		274	3.24
274.5			274.5			274.5			274.5			274.5			274.5			274.5			274.5
275	3.602		275	3.083		275	3.206		275	2.196		275	3.154		275	3.108		275	3.091		275	3.108
275.5			275.5			275.5			275.5			275.5			275.5			275.5			275.5
276	3.464		276	2.934		276	3.044		276	2.181		276	3.044		276	2.982		276	2.97		276	2.945
276.5			276.5			276.5			276.5			276.5			276.5			276.5			276.5
277	3.302		277	2.84		277	2.94		277	2.162		277	2.9		277	2.859		277	2.854		277	2.8
277.5			277.5			277.5			277.5			277.5			277.5			277.5			277.5
278	3.164		278	2.712		278	2.821		278	2.145		278	2.783		278	2.759		278	2.698		278	2.708
278.5			278.5			278.5			278.5			278.5			278.5			278.5			278.5
279	3.067		279	2.6		279	2.702		279	2.093		279	2.663		279	2.645		279	2.611		279	2.587
279.5			279.5			279.5			279.5			279.5			279.5			279.5			279.5
280	2.957		280	2.501		280	2.595		280	2.067		280	2.559		280	2.521		280	2.489		280	2.491
280.5			280.5			280.5			280.5			280.5			280.5			280.5			280.5
281	2.791		281	2.396		281	2.487		281	2.035		281	2.455		281	2.42		281	2.395		281	2.403
281.5			281.5			281.5			281.5			281.5			281.5			281.5			281.5
282	2.676		282	2.304		282	2.372		282	1.993		282	2.365		282	2.338		282	2.296		282	2.307
282.5			282.5			282.5			282.5			282.5			282.5			282.5			282.5
283	2.564		283	2.212		283	2.292		283	1.944		283	2.255		283	2.222		283	2.216		283	2.202
283.5			283.5			283.5			283.5			283.5			283.5			283.5			283.5
284	2.459		284	2.137		284	2.222		284	1.897		284	2.179		284	2.144		284	2.117		284	2.113
284.5			284.5			284.5			284.5			284.5			284.5			284.5			284.5
285	2.366		285	2.046		285	2.124		285	1.842		285	2.085		285	2.071		285	2.043		285	2.037
285.5			285.5			285.5			285.5			285.5			285.5			285.5			285.5
286	2.278		286	1.975		286	2.043		286	1.801		286	2.012		286	1.98		286	1.948		286	1.955
286.5			286.5			286.5			286.5			286.5			286.5			286.5			286.5
287	2.186		287	1.901		287	1.962		287	1.744		287	1.924		287	1.901		287	1.868		287	1.861
287.5			287.5			287.5			287.5			287.5			287.5			287.5			287.5
288	2.087		288	1.82		288	1.891		288	1.7		288	1.839		288	1.823		288	1.799		288	1.795
288.5			288.5			288.5			288.5			288.5			288.5			288.5			288.5
289	2.016		289	1.756		289	1.812		289	1.65		289	1.778		289	1.746		289	1.737		289	1.715
289.5			289.5			289.5			289.5			289.5			289.5			289.5			289.5
290	1.939		290	1.688		290	1.746		290	1.596		290	1.711		290	1.694		290	1.66		290	1.651
290.5			290.5			290.5			290.5			290.5			290.5			290.5			290.5
291	1.864		291	1.621		291	1.688		291	1.55		291	1.651		291	1.622		291	1.607		291	1.59
291.5			291.5			291.5			291.5			291.5			291.5			291.5			291.5
292	1.808		292	1.573		292	1.62		292	1.496		292	1.59		292	1.563		292	1.54		292	1.532
292.5			292.5			292.5			292.5			292.5			292.5			292.5			292.5
293	1.743		293	1.515		293	1.569		293	1.454		293	1.526		293	1.505		293	1.487		293	1.467
293.5			293.5			293.5			293.5			293.5			293.5			293.5			293.5
294	1.68		294	1.467		294	1.515		294	1.405		294	1.474		294	1.45		294	1.433		294	1.413
294.5			294.5			294.5			294.5			294.5			294.5			294.5			294.5
295	1.62		295	1.415		295	1.462		295	1.371		295	1.433		295	1.41		295	1.376		295	1.356
295.5			295.5			295.5			295.5			295.5			295.5			295.5			295.5
296	1.568		296	1.372		296	1.419		296	1.328		296	1.38		296	1.355		296	1.328		296	1.313
296.5			296.5			296.5			296.5			296.5			296.5			296.5			296.5
297	1.519		297	1.319		297	1.372		297	1.277		297	1.333		297	1.305		297	1.27		297	1.261
297.5			297.5			297.5			297.5			297.5			297.5			297.5			297.5
298	1.468		298	1.277		298	1.314		298	1.246		298	1.28		298	1.256		298	1.235		298	1.211
298.5			298.5			298.5			298.5			298.5			298.5			298.5			298.5
299	1.418		299	1.235		299	1.272		299	1.2		299	1.234		299	1.212		299	1.184		299	1.164
299.5			299.5			299.5			299.5			299.5			299.5			299.5			299.5
300	1.376		300	1.196		300	1.232		300	1.166		300	1.195		300	1.174		300	1.146		300	1.119
300.5			300.5			300.5			300.5			300.5			300.5			300.5			300.5
301	1.341		301	1.161		301	1.19		301	1.132		301	1.155		301	1.13		301	1.104		301	1.084
301.5			301.5			301.5			301.5			301.5			301.5			301.5			301.5
302	1.293		302	1.122		302	1.16		302	1.094		302	1.121		302	1.094		302	1.064		302	1.042
302.5			302.5			302.5			302.5			302.5			302.5			302.5			302.5
303	1.261		303	1.092		303	1.122		303	1.068		303	1.083		303	1.061		303	1.029		303	1.008
303.5			303.5			303.5			303.5			303.5			303.5			303.5			303.5
304	1.221		304	1.059		304	1.09		304	1.034		304	1.05		304	1.028		304	0.987		304	0.968
304.5			304.5			304.5			304.5			304.5			304.5			304.5			304.5
305	1.191		305	1.029		305	1.058		305	1.002		305	1.015		305	0.994		305	0.954		305	0.937
305.5			305.5			305.5			305.5			305.5			305.5			305.5			305.5
306	1.153		306	0.997		306	1.023		306	0.967		306	0.979		306	0.958		306	0.918		306	0.9
306.5			306.5			306.5			306.5			306.5			306.5			306.5			306.5
307	1.123		307	0.965		307	0.991		307	0.937		307	0.951		307	0.925		307	0.885		307	0.869
307.5			307.5			307.5			307.5			307.5			307.5			307.5			307.5
308	1.095		308	0.941		308	0.96		308	0.91		308	0.926		308	0.902		308	0.858		308	0.836
308.5			308.5			308.5			308.5			308.5			308.5			308.5			308.5
309	1.073		309	0.917		309	0.936		309	0.883		309	0.902		309	0.871		309	0.828		309	0.809
309.5			309.5			309.5			309.5			309.5			309.5			309.5			309.5
310	1.031		310	0.894		310	0.908		310	0.861		310	0.873		310	0.847		310	0.802		310	0.775
310.5			310.5			310.5			310.5			310.5			310.5			310.5			310.5
311	1.009		311	0.868		311	0.888		311	0.836		311	0.84		311	0.816		311	0.77		311	0.741
311.5			311.5			311.5			311.5			311.5			311.5			311.5			311.5
312	0.983		312	0.849		312	0.858		312	0.814		312	0.817		312	0.787		312	0.748		312	0.72
312.5			312.5			312.5			312.5			312.5			312.5			312.5			312.5
313	0.962		313	0.821		313	0.836		313	0.794		313	0.796		313	0.767		313	0.718		313	0.693
313.5			313.5			313.5			313.5			313.5			313.5			313.5			313.5
314	0.938		314	0.804		314	0.816		314	0.767		314	0.774		314	0.739		314	0.695		314	0.667
314.5			314.5			314.5			314.5			314.5			314.5			314.5			314.5
315	0.92		315	0.79		315	0.796		315	0.758		315	0.751		315	0.723		315	0.671		315	0.645
315.5			315.5			315.5			315.5			315.5			315.5			315.5			315.5
316	0.905		316	0.772		316	0.783		316	0.735		316	0.732		316	0.701		316	0.649		316	0.621
316.5			316.5			316.5			316.5			316.5			316.5			316.5			316.5
317	0.881		317	0.753		317	0.764		317	0.722		317	0.707		317	0.677		317	0.625		317	0.6
317.5			317.5			317.5			317.5			317.5			317.5			317.5			317.5
318	0.864		318	0.744		318	0.744		318	0.707		318	0.695		318	0.664		318	0.61		318	0.581
318.5			318.5			318.5			318.5			318.5			318.5			318.5			318.5
319	0.844		319	0.725		319	0.731		319	0.689		319	0.672		319	0.645		319	0.587		319	0.559
319.5			319.5			319.5			319.5			319.5			319.5			319.5			319.5
320	0.834		320	0.713		320	0.711		320	0.674		320	0.663		320	0.628		320	0.571		320	0.539
320.5			320.5			320.5			320.5			320.5			320.5			320.5			320.5
321	0.816		321	0.7		321	0.7		321	0.666		321	0.647		321	0.61		321	0.554		321	0.522
321.5			321.5			321.5			321.5			321.5			321.5			321.5			321.5
322	0.806		322	0.694		322	0.686		322	0.653		322	0.634		322	0.598		322	0.536		322	0.502
322.5			322.5			322.5			322.5			322.5			322.5			322.5			322.5
323	0.792		323	0.678		323	0.673		323	0.639		323	0.614		323	0.581		323	0.519		323	0.483
323.5			323.5			323.5			323.5			323.5			323.5			323.5			323.5
324	0.779		324	0.672		324	0.663		324	0.625		324	0.605		324	0.562		324	0.505		324	0.467
324.5			324.5			324.5			324.5			324.5			324.5			324.5			324.5
325	0.767		325	0.657		325	0.647		325	0.616		325	0.593		325	0.556		325	0.486		325	0.451
325.5			325.5			325.5			325.5			325.5			325.5			325.5			325.5
326	0.759		326	0.652		326	0.642		326	0.611		326	0.582		326	0.541		326	0.47		326	0.431
326.5			326.5			326.5			326.5			326.5			326.5			326.5			326.5
327	0.754		327	0.646		327	0.641		327	0.601		327	0.574		327	0.531		327	0.458		327	0.425
327.5			327.5			327.5			327.5			327.5			327.5			327.5			327.5
328	0.74		328	0.64		328	0.626		328	0.599		328	0.565		328	0.523		328	0.444		328	0.405
328.5			328.5			328.5			328.5			328.5			328.5			328.5			328.5
329	0.737		329	0.633		329	0.62		329	0.589		329	0.554		329	0.511		329	0.435		329	0.394
329.5			329.5			329.5			329.5			329.5			329.5			329.5			329.5
330	0.728		330	0.629		330	0.619		330	0.583		330	0.55		330	0.503		330	0.418		330	0.379
330.5			330.5			330.5			330.5			330.5			330.5			330.5			330.5
331	0.717		331	0.625		331	0.609		331	0.572		331	0.537		331	0.491		331	0.408		331	0.363
331.5			331.5			331.5			331.5			331.5			331.5			331.5			331.5
332	0.716		332	0.624		332	0.6		332	0.565		332	0.529		332	0.483		332	0.396		332	0.351
332.5			332.5			332.5			332.5			332.5			332.5			332.5			332.5
333	0.711		333	0.617		333	0.603		333	0.567		333	0.527		333	0.47		333	0.386		333	0.339
333.5			333.5			333.5			333.5			333.5			333.5			333.5			333.5
334	0.71		334	0.627		334	0.601		334	0.568		334	0.526		334	0.469		334	0.383		334	0.328
334.5			334.5			334.5			334.5			334.5			334.5			334.5			334.5
335	0.707		335	0.625		335	0.603		335	0.568		335	0.523		335	0.465		335	0.368		335	0.322
335.5			335.5			335.5			335.5			335.5			335.5			335.5			335.5
336	0.709		336	0.623		336	0.593		336	0.563		336	0.513		336	0.458		336	0.358		336	0.309
336.5			336.5			336.5			336.5			336.5			336.5			336.5			336.5
337	0.709		337	0.627		337	0.596		337	0.564		337	0.513		337	0.453		337	0.348		337	0.3
337.5			337.5			337.5			337.5			337.5			337.5			337.5			337.5
338	0.715		338	0.63		338	0.6		338	0.567		338	0.51		338	0.445		338	0.341		338	0.288
338.5			338.5			338.5			338.5			338.5			338.5			338.5			338.5
339	0.716		339	0.64		339	0.605		339	0.569		339	0.511		339	0.443		339	0.338		339	0.281
339.5			339.5			339.5			339.5			339.5			339.5			339.5			339.5
340	0.721		340	0.635		340	0.606		340	0.569		340	0.503		340	0.439		340	0.327		340	0.274
340.5			340.5			340.5			340.5			340.5			340.5			340.5			340.5
341	0.723		341	0.643		341	0.6		341	0.568		341	0.503		341	0.438		341	0.323		341	0.264
341.5			341.5			341.5			341.5			341.5			341.5			341.5			341.5
342	0.727		342	0.653		342	0.608		342	0.575		342	0.507		342	0.432		342	0.32		342	0.256
342.5			342.5			342.5			342.5			342.5			342.5			342.5			342.5
343	0.729		343	0.656		343	0.611		343	0.576		343	0.505		343	0.435		343	0.313		343	0.249
343.5			343.5			343.5			343.5			343.5			343.5			343.5			343.5
344	0.743		344	0.665		344	0.621		344	0.583		344	0.508		344	0.43		344	0.306		344	0.239
344.5			344.5			344.5			344.5			344.5			344.5			344.5			344.5
345	0.752		345	0.669		345	0.622		345	0.585		345	0.507		345	0.427		345	0.295		345	0.229
345.5			345.5			345.5			345.5			345.5			345.5			345.5			345.5
346	0.758		346	0.679		346	0.629		346	0.588		346	0.512		346	0.427		346	0.296		346	0.224
346.5			346.5			346.5			346.5			346.5			346.5			346.5			346.5
347	0.765		347	0.681		347	0.638		347	0.593		347	0.514		347	0.424		347	0.293		347	0.222
347.5			347.5			347.5			347.5			347.5			347.5			347.5			347.5
348	0.772		348	0.693		348	0.642		348	0.598		348	0.517		348	0.425		348	0.287		348	0.213
348.5			348.5			348.5			348.5			348.5			348.5			348.5			348.5
349	0.783		349	0.705		349	0.65		349	0.604		349	0.526		349	0.431		349	0.287		349	0.209
349.5			349.5			349.5			349.5			349.5			349.5			349.5			349.5
350	0.787		350	0.713		350	0.652		350	0.61		350	0.526		350	0.426		350	0.278		350	0.201
350.5			350.5			350.5			350.5			350.5			350.5			350.5			350.5
351	0.794		351	0.721		351	0.662		351	0.617		351	0.527		351	0.428		351	0.275		351	0.192
351.5			351.5			351.5			351.5			351.5			351.5			351.5			351.5
352	0.804		352	0.729		352	0.669		352	0.626		352	0.526		352	0.428		352	0.265		352	0.187
352.5			352.5			352.5			352.5			352.5			352.5			352.5			352.5
353	0.823		353	0.741		353	0.674		353	0.63		353	0.53		353	0.422		353	0.261		353	0.181
353.5			353.5			353.5			353.5			353.5			353.5			353.5			353.5
354	0.826		354	0.748		354	0.681		354	0.631		354	0.535		354	0.426		354	0.258		354	0.169
354.5			354.5			354.5			354.5			354.5			354.5			354.5			354.5
355	0.841		355	0.761		355	0.694		355	0.643		355	0.541		355	0.425		355	0.257		355	0.164
355.5			355.5			355.5			355.5			355.5			355.5			355.5			355.5
356	0.844		356	0.773		356	0.703		356	0.646		356	0.545		356	0.427		356	0.25		356	0.159
356.5			356.5			356.5			356.5			356.5			356.5			356.5			356.5
357	0.853		357	0.788		357	0.708		357	0.654		357	0.546		357	0.426		357	0.246		357	0.148
357.5			357.5			357.5			357.5			357.5			357.5			357.5			357.5
358	0.865		358	0.798		358	0.713		358	0.658		358	0.552		358	0.429		358	0.247		358	0.144
358.5			358.5			358.5			358.5			358.5			358.5			358.5			358.5
359	0.879		359	0.806		359	0.723		359	0.669		359	0.557		359	0.433		359	0.241		359	0.135
359.5			359.5			359.5			359.5			359.5			359.5			359.5			359.5
360	0.892		360	0.821		360	0.732		360	0.675		360	0.56		360	0.426		360	0.231		360	0.129
360.5			360.5			360.5			360.5			360.5			360.5			360.5			360.5
361	0.901		361	0.839		361	0.748		361	0.687		361	0.565		361	0.429		361	0.234		361	0.131
361.5			361.5			361.5			361.5			361.5			361.5			361.5			361.5
362	0.902		362	0.84		362	0.757		362	0.698		362	0.568		362	0.433		362	0.231		362	0.119
362.5			362.5			362.5			362.5			362.5			362.5			362.5			362.5
363	0.912		363	0.849		363	0.76		363	0.7		363	0.574		363	0.434		363	0.226		363	0.114
363.5			363.5			363.5			363.5			363.5			363.5			363.5			363.5
364	0.93		364	0.867		364	0.771		364	0.713		364	0.579		364	0.436		364	0.221		364	0.111
364.5			364.5			364.5			364.5			364.5			364.5			364.5			364.5
365	0.945		365	0.875		365	0.783		365	0.721		365	0.585		365	0.437		365	0.22		365	0.109
365.5			365.5			365.5			365.5			365.5			365.5			365.5			365.5
366	0.952		366	0.889		366	0.793		366	0.728		366	0.589		366	0.438		366	0.219		366	0.101
366.5			366.5			366.5			366.5			366.5			366.5			366.5			366.5
367	0.966		367	0.898		367	0.801		367	0.738		367	0.596		367	0.441		367	0.213		367	0.094
367.5			367.5			367.5			367.5			367.5			367.5			367.5			367.5
368	0.976		368	0.914		368	0.815		368	0.746		368	0.602		368	0.447		368	0.214		368	0.091
368.5			368.5			368.5			368.5			368.5			368.5			368.5			368.5
369	0.988		369	0.927		369	0.822		369	0.758		369	0.608		369	0.45		369	0.214		369	0.088
369.5			369.5			369.5			369.5			369.5			369.5			369.5			369.5
370	1.003		370	0.941		370	0.831		370	0.76		370	0.613		370	0.452		370	0.211		370	0.081
370.5			370.5			370.5			370.5			370.5			370.5			370.5			370.5
371	1.016		371	0.951		371	0.841		371	0.773		371	0.617		371	0.455		371	0.209		371	0.076
371.5			371.5			371.5			371.5			371.5			371.5			371.5			371.5
372	1.027		372	0.961		372	0.85		372	0.783		372	0.624		372	0.458		372	0.208		372	0.074
372.5			372.5			372.5			372.5			372.5			372.5			372.5			372.5
373	1.04		373	0.978		373	0.866		373	0.795		373	0.634		373	0.46		373	0.207		373	0.071
373.5			373.5			373.5			373.5			373.5			373.5			373.5			373.5
374	1.057		374	0.992		374	0.876		374	0.799		374	0.638		374	0.466		374	0.205		374	0.067
374.5			374.5			374.5			374.5			374.5			374.5			374.5			374.5
375	1.067		375	1.005		375	0.884		375	0.812		375	0.644		375	0.467		375	0.204		375	0.064
375.5			375.5			375.5			375.5			375.5			375.5			375.5			375.5
376	1.081		376	1.014		376	0.892		376	0.818		376	0.65		376	0.471		376	0.202		376	0.059
376.5			376.5			376.5			376.5			376.5			376.5			376.5			376.5
377	1.095		377	1.031		377	0.905		377	0.828		377	0.658		377	0.474		377	0.203		377	0.059
377.5			377.5			377.5			377.5			377.5			377.5			377.5			377.5
378	1.106		378	1.041		378	0.916		378	0.839		378	0.666		378	0.477		378	0.201		378	0.056
378.5			378.5			378.5			378.5			378.5			378.5			378.5			378.5
379	1.12		379	1.054		379	0.928		379	0.846		379	0.673		379	0.482		379	0.204		379	0.054
379.5			379.5			379.5			379.5			379.5			379.5			379.5			379.5
380	1.134		380	1.068		380	0.938		380	0.855		380	0.68		380	0.486		380	0.205		380	0.055
380.5			380.5			380.5			380.5			380.5			380.5			380.5			380.5
381	1.146		381	1.08		381	0.947		381	0.865		381	0.686		381	0.492		381	0.205		381	0.052
381.5			381.5			381.5			381.5			381.5			381.5			381.5			381.5
382	1.159		382	1.092		382	0.961		382	0.877		382	0.695		382	0.498		382	0.205		382	0.051
382.5			382.5			382.5			382.5			382.5			382.5			382.5			382.5
383	1.173		383	1.108		383	0.968		383	0.883		383	0.701		383	0.5		383	0.206		383	0.049
383.5			383.5			383.5			383.5			383.5			383.5			383.5			383.5
384	1.183		384	1.119		384	0.981		384	0.893		384	0.71		384	0.506		384	0.208		384	0.051
384.5			384.5			384.5			384.5			384.5			384.5			384.5			384.5
385	1.198		385	1.13		385	0.987		385	0.904		385	0.714		385	0.511		385	0.208		385	0.047
385.5			385.5			385.5			385.5			385.5			385.5			385.5			385.5
386	1.203		386	1.141		386	0.998		386	0.912		386	0.724		386	0.516		386	0.209		386	0.048
386.5			386.5			386.5			386.5			386.5			386.5			386.5			386.5
387	1.222		387	1.15		387	1.007		387	0.919		387	0.73		387	0.518		387	0.209		387	0.047
387.5			387.5			387.5			387.5			387.5			387.5			387.5			387.5
388	1.229		388	1.164		388	1.019		388	0.926		388	0.735		388	0.522		388	0.213		388	0.046
388.5			388.5			388.5			388.5			388.5			388.5			388.5			388.5
389	1.241		389	1.171		389	1.027		389	0.933		389	0.741		389	0.525		389	0.211		389	0.044
389.5			389.5			389.5			389.5			389.5			389.5			389.5			389.5
390	1.252		390	1.181		390	1.036		390	0.942		390	0.749		390	0.529		390	0.211		390	0.045
390.5			390.5			390.5			390.5			390.5			390.5			390.5			390.5
391	1.262		391	1.189		391	1.042		391	0.946		391	0.753		391	0.532		391	0.215		391	0.044
391.5			391.5			391.5			391.5			391.5			391.5			391.5			391.5
392	1.27		392	1.199		392	1.054		392	0.955		392	0.758		392	0.537		392	0.215		392	0.045
392.5			392.5			392.5			392.5			392.5			392.5			392.5			392.5
393	1.28		393	1.21		393	1.054		393	0.957		393	0.763		393	0.54		393	0.216		393	0.045
393.5			393.5			393.5			393.5			393.5			393.5			393.5			393.5
394	1.286		394	1.214		394	1.066		394	0.963		394	0.766		394	0.543		394	0.218		394	0.045
394.5			394.5			394.5			394.5			394.5			394.5			394.5			394.5
395	1.301		395	1.223		395	1.07		395	0.97		395	0.774		395	0.546		395	0.218		395	0.044
395.5			395.5			395.5			395.5			395.5			395.5			395.5			395.5
396	1.306		396	1.228		396	1.076		396	0.976		396	0.778		396	0.548		396	0.219		396	0.043
396.5			396.5			396.5			396.5			396.5			396.5			396.5			396.5
397	1.31		397	1.234		397	1.081		397	0.98		397	0.781		397	0.55		397	0.221		397	0.045
397.5			397.5			397.5			397.5			397.5			397.5			397.5			397.5
398	1.313		398	1.244		398	1.09		398	0.986		398	0.783		398	0.553		398	0.221		398	0.044
398.5			398.5			398.5			398.5			398.5			398.5			398.5			398.5
399	1.324		399	1.249		399	1.091		399	0.988		399	0.789		399	0.556		399	0.222		399	0.043
399.5			399.5			399.5			399.5			399.5			399.5			399.5			399.5
400	1.321		400	1.253		400	1.096		400	0.99		400	0.789		400	0.557		400	0.222		400	0.044
400.5			400.5			400.5			400.5			400.5			400.5			400.5			400.5
401	1.33		401	1.255		401	1.099		401	0.994		401	0.791		401	0.559		401	0.223		401	0.044
401.5			401.5			401.5			401.5			401.5			401.5			401.5			401.5
402	1.331		402	1.258		402	1.102		402	0.997		402	0.795		402	0.559		402	0.221		402	0.043
402.5			402.5			402.5			402.5			402.5			402.5			402.5			402.5
403	1.333		403	1.256		403	1.103		403	0.998		403	0.795		403	0.56		403	0.222		403	0.043
403.5			403.5			403.5			403.5			403.5			403.5			403.5			403.5
404	1.34		404	1.265		404	1.103		404	1.002		404	0.798		404	0.563		404	0.223		404	0.042
404.5			404.5			404.5			404.5			404.5			404.5			404.5			404.5
405	1.343		405	1.266		405	1.109		405	1.002		405	0.801		405	0.565		405	0.224		405	0.043
405.5			405.5			405.5			405.5			405.5			405.5			405.5			405.5
406	1.345		406	1.267		406	1.11		406	1.004		406	0.803		406	0.564		406	0.223		406	0.043
406.5			406.5			406.5			406.5			406.5			406.5			406.5			406.5
407	1.346		407	1.271		407	1.109		407	1.005		407	0.8		407	0.565		407	0.223		407	0.044
407.5			407.5			407.5			407.5			407.5			407.5			407.5			407.5
408	1.346		408	1.272		408	1.112		408	1.005		408	0.802		408	0.563		408	0.225		408	0.043
408.5			408.5			408.5			408.5			408.5			408.5			408.5			408.5
409	1.344		409	1.265		409	1.106		409	1.004		409	0.8		409	0.563		409	0.224		409	0.042
409.5			409.5			409.5			409.5			409.5			409.5			409.5			409.5
410	1.344		410	1.268		410	1.108		410	1.003		410	0.799		410	0.563		410	0.223		410	0.043
410.5			410.5			410.5			410.5			410.5			410.5			410.5			410.5
411	1.342		411	1.267		411	1.108		411	1.004		411	0.799		411	0.562		411	0.224		411	0.043
411.5			411.5			411.5			411.5			411.5			411.5			411.5			411.5
412	1.341		412	1.265		412	1.112		412	1		412	0.798		412	0.562		412	0.223		412	0.042
412.5			412.5			412.5			412.5			412.5			412.5			412.5			412.5
413	1.335		413	1.265		413	1.105		413	0.999		413	0.797		413	0.561		413	0.223		413	0.042
413.5			413.5			413.5			413.5			413.5			413.5			413.5			413.5
414	1.336		414	1.262		414	1.104		414	0.996		414	0.795		414	0.559		414	0.222		414	0.042
414.5			414.5			414.5			414.5			414.5			414.5			414.5			414.5
415	1.335		415	1.257		415	1.1		415	0.994		415	0.791		415	0.558		415	0.221		415	0.043
415.5			415.5			415.5			415.5			415.5			415.5			415.5			415.5
416	1.328		416	1.249		416	1.092		416	0.991		416	0.789		416	0.555		416	0.22		416	0.04
416.5			416.5			416.5			416.5			416.5			416.5			416.5			416.5
417	1.323		417	1.247		417	1.091		417	0.993		417	0.786		417	0.555		417	0.22		417	0.043
417.5			417.5			417.5			417.5			417.5			417.5			417.5			417.5
418	1.316		418	1.241		418	1.087		418	0.989		418	0.784		418	0.552		418	0.22		418	0.043
418.5			418.5			418.5			418.5			418.5			418.5			418.5			418.5
419	1.311		419	1.235		419	1.084		419	0.985		419	0.781		419	0.55		419	0.219		419	0.043
419.5			419.5			419.5			419.5			419.5			419.5			419.5			419.5
420	1.305		420	1.233		420	1.08		420	0.981		420	0.777		420	0.547		420	0.219		420	0.043
420.5			420.5			420.5			420.5			420.5			420.5			420.5			420.5
421	1.297		421	1.223		421	1.071		421	0.975		421	0.771		421	0.543		421	0.218		421	0.042
421.5			421.5			421.5			421.5			421.5			421.5			421.5			421.5
422	1.29		422	1.219		422	1.065		422	0.971		422	0.768		422	0.539		422	0.215		422	0.041
422.5			422.5			422.5			422.5			422.5			422.5			422.5			422.5
423	1.284		423	1.207		423	1.057		423	0.963		423	0.765		423	0.537		423	0.214		423	0.042
423.5			423.5			423.5			423.5			423.5			423.5			423.5			423.5
424	1.274		424	1.203		424	1.051		424	0.959		424	0.759		424	0.536		424	0.213		424	0.042
424.5			424.5			424.5			424.5			424.5			424.5			424.5			424.5
425	1.268		425	1.195		425	1.045		425	0.95		425	0.753		425	0.53		425	0.211		425	0.043
425.5			425.5			425.5			425.5			425.5			425.5			425.5			425.5
426	1.256		426	1.186		426	1.038		426	0.946		426	0.748		426	0.527		426	0.211		426	0.041
426.5			426.5			426.5			426.5			426.5			426.5			426.5			426.5
427	1.248		427	1.178		427	1.029		427	0.939		427	0.743		427	0.523		427	0.21		427	0.042
427.5			427.5			427.5			427.5			427.5			427.5			427.5			427.5
428	1.235		428	1.168		428	1.02		428	0.933		428	0.735		428	0.52		428	0.208		428	0.041
428.5			428.5			428.5			428.5			428.5			428.5			428.5			428.5
429	1.227		429	1.155		429	1.013		429	0.924		429	0.729		429	0.516		429	0.205		429	0.04
429.5			429.5			429.5			429.5			429.5			429.5			429.5			429.5
430	1.215		430	1.148		430	1.004		430	0.916		430	0.723		430	0.511		430	0.204		430	0.039
430.5			430.5			430.5			430.5			430.5			430.5			430.5			430.5
431	1.206		431	1.139		431	0.994		431	0.909		431	0.716		431	0.505		431	0.202		431	0.04
431.5			431.5			431.5			431.5			431.5			431.5			431.5			431.5
432	1.194		432	1.125		432	0.985		432	0.9		432	0.709		432	0.501		432	0.201		432	0.039
432.5			432.5			432.5			432.5			432.5			432.5			432.5			432.5
433	1.185		433	1.113		433	0.976		433	0.894		433	0.702		433	0.498		433	0.199		433	0.039
433.5			433.5			433.5			433.5			433.5			433.5			433.5			433.5
434	1.171		434	1.102		434	0.965		434	0.887		434	0.697		434	0.492		434	0.197		434	0.04
434.5			434.5			434.5			434.5			434.5			434.5			434.5			434.5
435	1.16		435	1.094		435	0.955		435	0.876		435	0.69		435	0.487		435	0.196		435	0.04
435.5			435.5			435.5			435.5			435.5			435.5			435.5			435.5
436	1.148		436	1.082		436	0.946		436	0.868		436	0.683		436	0.484		436	0.194		436	0.039
436.5			436.5			436.5			436.5			436.5			436.5			436.5			436.5
437	1.136		437	1.07		437	0.936		437	0.858		437	0.675		437	0.477		437	0.192		437	0.039
437.5			437.5			437.5			437.5			437.5			437.5			437.5			437.5
438	1.121		438	1.058		438	0.925		438	0.849		438	0.666		438	0.472		438	0.191		438	0.038
438.5			438.5			438.5			438.5			438.5			438.5			438.5			438.5
439	1.107		439	1.045		439	0.914		439	0.841		439	0.659		439	0.467		439	0.189		439	0.039
439.5			439.5			439.5			439.5			439.5			439.5			439.5			439.5
440	1.096		440	1.03		440	0.902		440	0.829		440	0.651		440	0.461		440	0.186		440	0.038
440.5			440.5			440.5			440.5			440.5			440.5			440.5			440.5
441	1.08		441	1.019		441	0.892		441	0.819		441	0.644		441	0.456		441	0.184		441	0.039
441.5			441.5			441.5			441.5			441.5			441.5			441.5			441.5
442	1.067		442	1.005		442	0.881		442	0.811		442	0.635		442	0.45		442	0.183		442	0.038
442.5			442.5			442.5			442.5			442.5			442.5			442.5			442.5
443	1.054		443	0.99		443	0.869		443	0.798		443	0.627		443	0.444		443	0.179		443	0.037
443.5			443.5			443.5			443.5			443.5			443.5			443.5			443.5
444	1.039		444	0.978		444	0.858		444	0.788		444	0.618		444	0.438		444	0.178		444	0.037
444.5			444.5			444.5			444.5			444.5			444.5			444.5			444.5
445	1.023		445	0.965		445	0.846		445	0.777		445	0.61		445	0.433		445	0.176		445	0.037
445.5			445.5			445.5			445.5			445.5			445.5			445.5			445.5
446	1.009		446	0.951		446	0.833		446	0.767		446	0.602		446	0.426		446	0.174		446	0.037
446.5			446.5			446.5			446.5			446.5			446.5			446.5			446.5
447	0.994		447	0.936		447	0.821		447	0.756		447	0.593		447	0.42		447	0.17		447	0.036
447.5			447.5			447.5			447.5			447.5			447.5			447.5			447.5
448	0.979		448	0.921		448	0.809		448	0.745		448	0.584		448	0.413		448	0.167		448	0.035
448.5			448.5			448.5			448.5			448.5			448.5			448.5			448.5
449	0.965		449	0.91		449	0.796		449	0.735		449	0.576		449	0.407		449	0.166		449	0.035
449.5			449.5			449.5			449.5			449.5			449.5			449.5			449.5
450	0.95		450	0.896		450	0.785		450	0.722		450	0.567		450	0.402		450	0.164		450	0.035
450.5			450.5			450.5			450.5			450.5			450.5			450.5			450.5
451	0.933		451	0.883		451	0.774		451	0.712		451	0.558		451	0.396		451	0.162		451	0.035
451.5			451.5			451.5			451.5			451.5			451.5			451.5			451.5
452	0.921		452	0.87		452	0.762		452	0.702		452	0.55		452	0.39		452	0.16		452	0.035
452.5			452.5			452.5			452.5			452.5			452.5			452.5			452.5
453	0.907		453	0.856		453	0.75		453	0.69		453	0.54		453	0.383		453	0.156		453	0.035
453.5			453.5			453.5			453.5			453.5			453.5			453.5			453.5
454	0.89		454	0.84		454	0.735		454	0.678		454	0.531		454	0.377		454	0.153		454	0.034
454.5			454.5			454.5			454.5			454.5			454.5			454.5			454.5
455	0.878		455	0.825		455	0.724		455	0.668		455	0.522		455	0.371		455	0.152		455	0.033
455.5			455.5			455.5			455.5			455.5			455.5			455.5			455.5
456	0.861		456	0.811		456	0.71		456	0.656		456	0.513		456	0.365		456	0.149		456	0.033
456.5			456.5			456.5			456.5			456.5			456.5			456.5			456.5
457	0.846		457	0.796		457	0.697		457	0.645		457	0.505		457	0.359		457	0.148		457	0.034
457.5			457.5			457.5			457.5			457.5			457.5			457.5			457.5
458	0.831		458	0.783		458	0.686		458	0.634		458	0.497		458	0.354		458	0.145		458	0.033
458.5			458.5			458.5			458.5			458.5			458.5			458.5			458.5
459	0.817		459	0.767		459	0.673		459	0.623		459	0.487		459	0.347		459	0.144		459	0.033
459.5			459.5			459.5			459.5			459.5			459.5			459.5			459.5
460	0.801		460	0.755		460	0.662		460	0.613		460	0.478		460	0.342		460	0.142		460	0.033
460.5			460.5			460.5			460.5			460.5			460.5			460.5			460.5
461	0.786		461	0.74		461	0.649		461	0.601		461	0.47		461	0.335		461	0.139		461	0.033
461.5			461.5			461.5			461.5			461.5			461.5			461.5			461.5
462	0.77		462	0.725		462	0.636		462	0.591		462	0.46		462	0.328		462	0.136		462	0.032
462.5			462.5			462.5			462.5			462.5			462.5			462.5			462.5
463	0.755		463	0.712		463	0.625		463	0.581		463	0.453		463	0.323		463	0.134		463	0.031
463.5			463.5			463.5			463.5			463.5			463.5			463.5			463.5
464	0.741		464	0.698		464	0.614		464	0.57		464	0.444		464	0.317		464	0.131		464	0.031
464.5			464.5			464.5			464.5			464.5			464.5			464.5			464.5
465	0.726		465	0.686		465	0.601		465	0.558		465	0.436		465	0.311		465	0.13		465	0.031
465.5			465.5			465.5			465.5			465.5			465.5			465.5			465.5
466	0.713		466	0.672		466	0.591		466	0.548		466	0.427		466	0.306		466	0.128		466	0.031
466.5			466.5			466.5			466.5			466.5			466.5			466.5			466.5
467	0.698		467	0.659		467	0.579		467	0.538		467	0.419		467	0.301		467	0.126		467	0.031
467.5			467.5			467.5			467.5			467.5			467.5			467.5			467.5
468	0.685		468	0.645		468	0.567		468	0.526		468	0.41		468	0.294		468	0.123		468	0.03
468.5			468.5			468.5			468.5			468.5			468.5			468.5			468.5
469	0.671		469	0.631		469	0.556		469	0.517		469	0.402		469	0.288		469	0.121		469	0.029
469.5			469.5			469.5			469.5			469.5			469.5			469.5			469.5
470	0.658		470	0.619		470	0.545		470	0.506		470	0.394		470	0.284		470	0.119		470	0.031
470.5			470.5			470.5			470.5			470.5			470.5			470.5			470.5
471	0.644		471	0.607		471	0.533		471	0.496		471	0.386		471	0.279		471	0.118		471	0.029
471.5			471.5			471.5			471.5			471.5			471.5			471.5			471.5
472	0.631		472	0.595		472	0.523		472	0.487		472	0.378		472	0.274		472	0.115		472	0.031
472.5			472.5			472.5			472.5			472.5			472.5			472.5			472.5
473	0.616		473	0.582		473	0.512		473	0.475		473	0.369		473	0.268		473	0.113		473	0.03
473.5			473.5			473.5			473.5			473.5			473.5			473.5			473.5
474	0.603		474	0.569		474	0.499		474	0.465		474	0.361		474	0.261		474	0.111		474	0.028
474.5			474.5			474.5			474.5			474.5			474.5			474.5			474.5
475	0.591		475	0.555		475	0.489		475	0.453		475	0.353		475	0.256		475	0.109		475	0.028
475.5			475.5			475.5			475.5			475.5			475.5			475.5			475.5
476	0.576		476	0.543		476	0.477		476	0.444		476	0.346		476	0.251		476	0.106		476	0.028
476.5			476.5			476.5			476.5			476.5			476.5			476.5			476.5
477	0.564		477	0.531		477	0.467		477	0.434		477	0.338		477	0.245		477	0.105		477	0.028
477.5			477.5			477.5			477.5			477.5			477.5			477.5			477.5
478	0.55		478	0.518		478	0.454		478	0.423		478	0.33		478	0.24		478	0.102		478	0.027
478.5			478.5			478.5			478.5			478.5			478.5			478.5			478.5
479	0.537		479	0.505		479	0.444		479	0.414		479	0.322		479	0.234		479	0.101		479	0.027
479.5			479.5			479.5			479.5			479.5			479.5			479.5			479.5
480	0.525		480	0.493		480	0.432		480	0.404		480	0.314		480	0.229		480	0.098		480	0.026
480.5			480.5			480.5			480.5			480.5			480.5			480.5			480.5
481	0.511		481	0.481		481	0.422		481	0.394		481	0.307		481	0.224		481	0.096		481	0.026
481.5			481.5			481.5			481.5			481.5			481.5			481.5			481.5
482	0.499		482	0.469		482	0.412		482	0.385		482	0.3		482	0.219		482	0.095		482	0.027
482.5			482.5			482.5			482.5			482.5			482.5			482.5			482.5
483	0.486		483	0.458		483	0.403		483	0.376		483	0.293		483	0.214		483	0.092		483	0.026
483.5			483.5			483.5			483.5			483.5			483.5			483.5			483.5
484	0.475		484	0.446		484	0.393		484	0.367		484	0.287		484	0.209		484	0.091		484	0.026
484.5			484.5			484.5			484.5			484.5			484.5			484.5			484.5
485	0.464		485	0.437		485	0.384		485	0.359		485	0.28		485	0.204		485	0.089		485	0.026
485.5			485.5			485.5			485.5			485.5			485.5			485.5			485.5
486	0.453		486	0.426		486	0.375		486	0.35		486	0.273		486	0.199		486	0.087		486	0.025
486.5			486.5			486.5			486.5			486.5			486.5			486.5			486.5
487	0.442		487	0.415		487	0.365		487	0.34		487	0.267		487	0.195		487	0.085		487	0.024
487.5			487.5			487.5			487.5			487.5			487.5			487.5			487.5
488	0.429		488	0.404		488	0.356		488	0.333		488	0.26		488	0.191		488	0.084		488	0.024
488.5			488.5			488.5			488.5			488.5			488.5			488.5			488.5
489	0.418		489	0.393		489	0.347		489	0.323		489	0.253		489	0.186		489	0.082		489	0.025
489.5			489.5			489.5			489.5			489.5			489.5			489.5			489.5
490	0.407		490	0.383		490	0.338		490	0.316		490	0.247		490	0.181		490	0.08		490	0.024
490.5			490.5			490.5			490.5			490.5			490.5			490.5			490.5
491	0.397		491	0.373		491	0.329		491	0.308		491	0.241		491	0.177		491	0.079		491	0.024
491.5			491.5			491.5			491.5			491.5			491.5			491.5			491.5
492	0.387		492	0.363		492	0.321		492	0.301		492	0.235		492	0.172		492	0.078		492	0.023
492.5			492.5			492.5			492.5			492.5			492.5			492.5			492.5
493	0.375		493	0.353		493	0.312		493	0.293		493	0.229		493	0.168		493	0.076		493	0.024
493.5			493.5			493.5			493.5			493.5			493.5			493.5			493.5
494	0.365		494	0.343		494	0.303		494	0.284		494	0.222		494	0.163		494	0.074		494	0.023
494.5			494.5			494.5			494.5			494.5			494.5			494.5			494.5
495	0.355		495	0.334		495	0.295		495	0.277		495	0.215		495	0.159		495	0.071		495	0.023
495.5			495.5			495.5			495.5			495.5			495.5			495.5			495.5
496	0.345		496	0.325		496	0.288		496	0.27		496	0.211		496	0.156		496	0.071		496	0.023
496.5			496.5			496.5			496.5			496.5			496.5			496.5			496.5
497	0.336		497	0.316		497	0.28		497	0.263		497	0.205		497	0.151		497	0.068		497	0.022
497.5			497.5			497.5			497.5			497.5			497.5			497.5			497.5
498	0.327		498	0.307		498	0.272		498	0.256		498	0.199		498	0.147		498	0.067		498	0.022
498.5			498.5			498.5			498.5			498.5			498.5			498.5			498.5
499	0.318		499	0.299		499	0.265		499	0.249		499	0.194		499	0.143		499	0.066		499	0.022
499.5			499.5			499.5			499.5			499.5			499.5			499.5			499.5
500	0.309		500	0.29		500	0.258		500	0.242		500	0.189		500	0.141		500	0.065		500	0.022

## Sheet: Fig. 3b-f
Fig. 3b
	H2O2+Gels							ε-PLE@MnCoO/Ge
Time (min)	Absorbance	Absorbance	Absorbance	Mean	Standard Deviation		Time (min)	Absorbance	Absorbance	Absorbance	Mean	Standard Deviation
0	2.299	2.309	2.309	2.30567	0.00577		0	2.299	2.309	2.309	2.30567	0.00577
10	2.299	2.309	2.309	2.30567	0.00577		10	0.456	0.493	0.468	0.47233	0.01888
20	2.311	2.338	2.328	2.32567	0.01365		20	0.221	0.202	0.209	0.21067	0.00961
30	2.328	2.353	2.345	2.342	0.01277		30	0.135	0.124	0.133	0.13067	0.00586
40	2.325	2.342	2.357	2.34133	0.01601		40	0.106	0.112	0.082	0.1	0.01587
60	2.315	2.333	2.342	2.33	0.01375		60	0.101	0.092	0.057	0.08333	0.02325
80	2.341	2.226	2.354	2.307	0.07045		80	0.064	0.057	0.034	0.05167	0.0157
100	2.345	2.353	2.341	2.34633	0.00611		100	0.017	0.033	0.026	0.02533	0.00802
120	2.351	2.314	2.326	2.33033	0.01888		120	0.004	0.007	0.004	0.005	0.00173
Fig. 3c						Fig. 3d
Time (min)	Mean	Standard Deviation				H2O2 concentration (mM)	O2 concentration (mg/L)			Mean	Standard Deviation	The initial reaction velocity (V)
60	0.0413	0.008				0	6.33	6.52	6.68	6.51	0.17521	1.302e-09	3.50428e-11
60	1	0.0295	Original absorbance			0.01	8.25	7.71	7.54	7.83333	0.37072	1.56667e-09	7.4144e-11
120	0.03637	0.00808				0.05	10.73	9.89	8.5	9.70667	1.12625	1.94133e-09	2.25249e-10
120	1	0.0295	Original absorbance			0.1	13.34	12.44	11.01	12.2633	1.175	2.45267e-09	2.35001e-10
180	0.05202	0.01365				0.2	14.49	13.47	12.66	13.54	0.91701	2.708e-09	1.83401e-10
180	1	0.0295	Original absorbance			0.5	18.28	17.26	15.26	16.9333	1.53627	3.382e-09	3.07825e-10
240	0.05724	0.0127				1	18.28	17.51	17.24	17.6767	0.53966	3.53533e-09	1.07932e-10
240	1	0.0295	Original absorbance
300	0.0442	0.01193
Fig. 3e
	H2O2+Gels								H2O2+ε-PLE@MnCoO/Gel
Time (min)	O2 concentration (mg/L)	O2 concentration (mg/L)	O2 concentration (mg/L)	Mean	Standard Deviation			Time (min)	O2 concentration(mg/L)	O2 concentration(mg/L)	O2 concentration (mg/L)	Mean	Standard Deviation
0	6.62	6.62	6.61	6.61667	0.00577			0	6.67	6.71	6.68	6.68667	0.02082
2	6.53	6.56	6.53	6.54	0.01732			2	6.94	6.95	6.93	6.94	0.01
4	6.55	6.54	6.56	6.55	0.01			4	7.14	7.14	7.13	7.13667	0.00577
6	6.49	6.51	6.5	6.5	0.01			6	9.58	9.67	9.45	9.56667	0.1106
10	6.65	6.64	6.63	6.64	0.01			10	10.22	10.31	10.44	10.3233	0.1106
20	6.67	6.76	6.78	6.73667	0.05859			20	11.14	11.16	11.06	11.12	0.05292
40	6.67	6.78	6.81	6.75333	0.07371			40	11.22	11.75	11.53	11.5	0.26627
60	6.7	6.72	6.74	6.72	0.02			60	12.32	12.07	12.48	12.29	0.20664
80	6.71	6.69	6.68	6.69333	0.01528			80	12.46	12.42	12.1	12.3267	0.19732
100	6.69	6.68	6.67	6.68	0.01			100	12.57	12.4	12.3	12.4233	0.1365
Fig. 3f
	H2O2+Gels								H2O2+ε-PLE@MnCoO/Gel
Time (min)	O2 concentration (mg/L)	O2 concentration (mg/L)	O2 concentration (mg/L)	Mean	Standard Deviation			Time (min)	O2 concentration (mg/L)	O2 concentration (mg/L)	O2 concentration (mg/L)	Mean	Standard Deviation
0	6.62	6.62	6.61	6.61667	0.00577			0	6.67	6.54	6.67	6.62667	0.07506
15	6.67	6.68	6.68	6.67667	0.00577			15	7.2	7.13	7.44	7.25667	0.16258
30	6.66	6.64	6.63	6.64333	0.01528			30	8.43	7.98	8.11	8.17333	0.23159
45	6.62	6.51	6.5	6.54333	0.06658			45	9.11	9.23	9.21	9.18333	0.06429
60	6.49	6.5	6.64	6.54333	0.08386			60	10.16	10.32	10.35	10.2767	0.10214
75	6.66	6.64	6.7	6.66667	0.03055			75	11.57	11.23	11.48	11.4267	0.17616
90	6.63	6.6	6.7	6.64333	0.05132			90	12.74	12.56	12.3	12.5333	0.22121
105	6.66	6.7	6.66	6.67333	0.02309			105	13.49	13.9	14.01	13.8	0.27404
120	6.54	6.63	6.59	6.58667	0.04509			120	14.99	15.01	14.59	14.8633	0.23692

## Sheet: Fig 4
	Fig. 4b
	Day 1	Cell Proliferation (%)	Cell Proliferation (%)	Cell Proliferation (%)	Mean	Standard Deviation
	PBS	1.0135	1.0231	0.9634	1	0.0320579
	PBS+H2O2	1.0214	0.9797	0.9689	0.99	0.0277242
	Gel+H2O2	1.0433	0.9833	0.9778	1.00147	0.036333
	Gel-NPs+H2O2	0.9789	0.9987	0.9867	0.9881	0.00997397
	Day 4	Cell Proliferation (%)	Cell Proliferation (%)	Cell Proliferation (%)	Mean	Standard Deviation
	PBS	1.7453	1.5941	1.64489	1.66143	0.0769448	P Value=0.0085	PBS vs PBS+H2O2
	PBS+H2O2	1.4374	1.2889	1.36525	1.36385	0.0742599	P Value=0.0187	PBS vs Gel+H2O2
	Gel+H2O2	1.2923	1.4655	1.4322	1.39667	0.091905	P Value=0.0122	PBS+H2O2 vs Gel-NPs+H2O2
	Gel-NPs+H2O2	1.6265	1.67601	1.543	1.61517	0.067224	P Value=0.0293	Gel+H2O2 vs Gel-NPs+H2O2
	Day 7	Cell Proliferation (%)	Cell Proliferation (%)	Cell Proliferation (%)	Mean	Standard Deviation
	PBS	2.5105	2.83044	2.85062	2.73052	0.190812	P Value=0.0027	PBS vs PBS+H2O2
	PBS+H2O2	1.99252	1.7455	1.8445	1.86084	0.124316	P Value=0.0064	PBS vs Gel+H2O2
	Gel+H2O2	1.9623	1.80326	2.1357	1.96709	0.16627	P Value=0.0006	PBS+H2O2 vs Gel-NPs+H2O2
	Gel-NPs+H2O2	2.65445	2.56455	2.6126	2.61053	0.0449857	P Value=0.0029	Gel+H2O2 vs Gel-NPs+H2O2
	Fig. 4e
	Day 3	MDA Content (%)	MDA Content (%)	MDA Content (%)	Mean	Standard Deviation
	PBS	100	100	100	100	0	P Value=0.0154	PBS vs PBS+H2O2
	PBS+H2O2	180.35	169.11	205.19	184.883	18.4623	P Value=0.0149	PBS vs Gel+H2O2
	Gel+H2O2	189.41	157.89	173.49	173.597	15.7603	P Value=0.0033	PBS+H2O2 vs Gel-NPs+H2O2
	Gel-NPs+H2O2	106.27	95.715	118.21	106.732	11.2546	P Value=0.0039	Gel+H2O2 vs Gel-NPs+H2O2
	Day 7	MDA Content (%)	MDA Content (%)	MDA Content (%)	Mean	Standard Deviation
	PBS	100	100	100	100	0	P Value=0.0176	PBS vs PBS+H2O2
	PBS+H2O2	194.64	181.77	158.62	178.343	18.2529	P Value=0.0213	PBS vs Gel+H2O2
	Gel+H2O2	173.46	155.1	144.175	157.578	14.799	P Value=0.0031	PBS+H2O2 vs Gel-NPs+H2O2
	Gel-NPs+H2O2	111.715	104.435	94.215	103.455	8.79106	P Value=0.0055	Gel+H2O2 vs Gel-NPs+H2O2
	Fig. 4f
	Day 3	SOD Activity (%)	SOD Activity (%)	SOD Activity (%)	Mean	Standard Deviation
	PBS	100	100	100	100	0	P Value=0.0023	PBS vs PBS+H2O2
	PBS+H2O2	30.21	23.43	17.54	23.7267	6.34021	P Value=0.0014	PBS vs Gel+H2O2
	Gel+H2O2	23.42	32.43	29.76	28.5367	4.6279	P Value=0.0002	PBS+H2O2 vs Gel-NPs+H2O2
	Gel-NPs+H2O2	93.22	86.43	81.63	87.0933	5.8234	P Value=0.0002	Gel+H2O2 vs Gel-NPs+H2O2
	Day 7	SOD Activity (%)	SOD Activity (%)	SOD Activity (%)	Mean	Standard Deviation
	PBS	100	100	100	100	0	P Value=0.0008	PBS vs PBS+H2O2
	PBS+H2O2	24.63	23.54	17.54	21.9033	3.81786	P Value=0.0016	PBS vs Gel+H2O2
	Gel+H2O2	20.56	30.52	22.59	24.5567	5.2632	P Value<0.0001	PBS+H2O2 vs Gel-NPs+H2O2
	Gel-NPs+H2O2	83.43	88.87	78.54	83.6133	5.16744	P Value=0.0002	Gel+H2O2 vs Gel-NPs+H2O2
	Fig. 4g	TNF-α (ng/L)			Mean	Standard Deviation
	PBS	240.43	143.96	265.65	216.68	64.2274	P Value=0.0021	PBS vs PBS+H2O2
	PBS+H2O2	562.87	703.54	589.87	618.76	74.6524	P Value=0.0133	PBS vs Gel+H2O2
	Gel+H2O2	441.54	364.76	394.52	400.273	38.712	P Value=0.0014	PBS+H2O2 vs Gel-NPs+H2O2
	Gel-NPs+H2O2	289.76	248.93	256.6	265.097	21.7006	P Value=0.0062	Gel+H2O2 vs Gel-NPs+H2O2
	Fig. 4h	IL-1β (ng/L)			Mean	Standard Deviation
	PBS	29.32	43.21	46.76	39.7633	9.21673	P Value=0.0105	PBS vs PBS+H2O2
	PBS+H2O2	84.21	70.43	66.87	73.8367	9.15822	P Value=0.0213	PBS vs Gel+H2O2
	Gel+H2O2	60.33	69.65	58.81	62.93	5.86911	P Value=0.0048	PBS+H2O2 vs Gel-NPs+H2O2
	Gel-NPs+H2O2	41.32	38.76	45.61	41.8967	3.46122	P Value=0.0059	Gel+H2O2 vs Gel-NPs+H2O2
	Fig. 4i	IL-6 (ng/L)			Mean	Standard Deviation
	PBS	5.65	8.87	4.18	6.23333	2.3988	P Value=0.0028	PBS vs PBS+H2O2
	PBS+H2O2	23.65	18.92	26.27	22.9467	3.72514	P Value=0.0052	PBS vs Gel+H2O2
	Gel+H2O2	15.68	19.73	22.16	19.19	3.27358	P Value=0.0021	PBS+H2O2 vs Gel-NPs+H2O2
	Gel-NPs+H2O2	6.65	8.21	5.65	6.83667	1.29017	P Value=0.0037	Gel+H2O2 vs Gel-NPs+H2O2
	Fig. 4j	PGE2 (ng/L)			Mean	Standard Deviation
	PBS	300.46	227.57	299.43	275.82	41.7889	P Value=0.0007	PBS vs PBS+H2O2
	PBS+H2O2	600.32	589.65	678.63	622.867	48.5863	P Value=0.0027	PBS vs Gel+H2O2
	Gel+H2O2	477.51	520.12	452.28	483.303	34.289	P Value=0.0008	PBS+H2O2 vs Gel-NPs+H2O2
	Gel-NPs+H2O2	312.54	213.54	255.65	260.577	49.6835	P Value=0.0031	Gel+H2O2 vs Gel-NPs+H2O2
	Fig. 4k	NO (μM)			Mean	Standard Deviation
	PBS	10.43	3.65	6.32	6.8	3.41539	P Value=0.0028	PBS vs PBS+H2O2
	PBS+H2O2	133.43	163.76	144.3	147.163	15.3664	P Value=0.0004	PBS vs Gel+H2O2
	Gel+H2O2	89.23	117.55	95.52	100.767	14.8712	P Value=0.0006	PBS+H2O2 vs Gel-NPs+H2O2
	Gel-NPs+H2O2	45.35	19.43	35.67	33.4833	13.0976	P Value=0.0042	Gel+H2O2 vs Gel-NPs+H2O2

## Sheet: Fig. 5
	Fig. 5b								Fig. 5f
	Day 7	OD Value	OD Value	OD Value	Mean	Standard Deviation			Day 7	Relative mRNA Expression of OCN			Mean	Standard Deviation
	PBS	0.7892	0.66276	0.6293	0.693753	0.0843353	P Value=0.0191	PBS vs PBS+H2O2	PBS	1	1	1	1	0	P Value=0.0037	PBS vs PBS+H2O2
	PBS+H2O2	0.3976	0.435	0.5314	0.454667	0.069034	P Value=0.0188	PBS vs Gel+H2O2	PBS+H2O2	0.461158	0.524858	0.411796	0.465937	0.0566827	P Value=0.0012	PBS vs Gel+H2O2
	Gel+H2O2	0.5334	0.4564	0.4295	0.4731	0.0539256	P Value=0.0276	PBS+H2O2 vs Gel-NPs+H2O2	Gel+H2O2	0.514057	0.498846	0.554785	0.522563	0.0289231	P Value=0.0008	PBS+H2O2 vs Gel-NPs+H2O2
	Gel-NPs+H2O2	0.5765	0.6765	0.6133	0.6221	0.0505775	P Value=0.0251	Gel+H2O2 vs Gel-NPs+H2O2	Gel-NPs+H2O2	1.02337	0.878633	0.948246	0.950084	0.0723877	P Value=0.0007	Gel+H2O2 vs Gel-NPs+H2O2
	Day 14	OD Value	OD Value	OD Value	Mean	Standard Deviation			Day 14	Relative mRNA Expression of OCN			Mean	Standard Deviation
	PBS	1.293	1.3901	1.1951	1.29273	0.0975003	P Value=0.0022	PBS vs PBS+H2O2	PBS	1	1	1	1	0	P Value=0.0049	PBS vs PBS+H2O2
	PBS+H2O2	0.8757	0.7868	0.7235	0.795333	0.076458	P Value=0.0024	PBS vs Gel+H2O2	PBS+H2O2	0.364334	0.502316	0.427304	0.431318	0.0690785	P Value=0.0036	PBS vs Gel+H2O2
	Gel+H2O2	0.7645	0.8983	0.8121	0.824967	0.0678216	P Value=0.0014	PBS+H2O2 vs Gel-NPs+H2O2	Gel+H2O2	0.482968	0.363493	0.425334	0.423932	0.0597499	P Value=0.0064	PBS+H2O2 vs Gel-NPs+H2O2
	Gel-NPs+H2O2	1.3917	1.2243	1.3177	1.31123	0.0838871	P Value=0.0015	Gel+H2O2 vs Gel-NPs+H2O2	Gel-NPs+H2O2	0.723635	0.93088	0.959264	0.871259	0.128632	P Value=0.0055	Gel+H2O2 vs Gel-NPs+H2O2
	Fig. 5c								Fig. 5g
	Day 7	Relative mRNA Expression of ALP			Mean	Standard Deviation			Day 7	Relative mRNA Expression of OPG (%)			Mean	Standard Deviation
	PBS	1	1	1	1	0	P Value=0.0283	PBS vs PBS+H2O2	PBS	1	1	1	1	0	P Value=0.0080	PBS vs PBS+H2O2
	PBS+H2O2	0.770215	0.593231	0.718636	0.694028	0.091022	P Value=0.0320	PBS vs Gel+H2O2	PBS+H2O2	0.420448	0.552227	0.394109	0.455595	0.0847159	P Value=0.0083	PBS vs Gel+H2O2
	Gel+H2O2	0.842842	0.757858	0.694157	0.764952	0.0745958	P Value=0.0093	PBS+H2O2 vs Gel-NPs+H2O2	Gel+H2O2	0.508152	0.628507	0.498846	0.545168	0.0723229	P Value=0.0005	PBS+H2O2 vs Gel-NPs+H2O2
	Gel-NPs+H2O2	0.965936	1.03526	1.15402	1.05174	0.0951174	P Value=0.0147	Gel+H2O2 vs Gel-NPs+H2O2	Gel-NPs+H2O2	1.02574	0.974905	0.965936	0.988861	0.0322526	P Value=0.0006	Gel+H2O2 vs Gel-NPs+H2O2
	Day 14	Relative mRNA Expression of ALP			Mean	Standard Deviation			Day 14	Relative mRNA Expression of OPG (%)			Mean	Standard Deviation
	PBS	1	1	1	1	0	P Value=0.0023	PBS vs PBS+H2O2	PBS	1	1	1	1	0	P Value=0.0097	PBS vs PBS+H2O2
	PBS+H2O2	0.524858	0.45376	0.526072	0.501563	0.0414038	P Value=0.0214	PBS vs Gel+H2O2	PBS+H2O2	0.524858	0.63581	0.486327	0.548998	0.0776098	P Value=0.0049	PBS vs Gel+H2O2
	Gel+H2O2	0.692555	0.502316	0.493116	0.562662	0.112584	P Value=0.0026	PBS+H2O2 vs Gel-NPs+H2O2	Gel+H2O2	0.569066	0.601513	0.4954	0.555326	0.054374	P Value=0.0031	PBS+H2O2 vs Gel-NPs+H2O2
	Gel-NPs+H2O2	0.905425	1.06683	0.862542	0.944933	0.107723	P Value=0.0132	Gel+H2O2 vs Gel-NPs+H2O2	Gel-NPs+H2O2	0.92445	1.08925	0.943874	0.985858	0.0900645	P Value=0.0021	Gel+H2O2 vs Gel-NPs+H2O2
	Fig. 5d								Fig. 5h
	Day 7	Relative mRNA Expression of BMP-2			Mean	Standard Deviation			Day 7	Relative mRNA Expression of RANKL (%)			Mean	Standard Deviation
	PBS	1	1	1	1	0	P Value=0.0025	PBS vs PBS+H2O2	PBS	1	1	1	1	0	P Value=0.0112	PBS vs PBS+H2O2
	PBS+H2O2	0.442372	0.459032	0.527289	0.476231	0.0449953	P Value=0.0033	PBS vs Gel+H2O2	PBS+H2O2	2.20891	1.85318	1.94082	2.00097	0.185336	P Value=0.0101	PBS vs Gel+H2O2
	Gel+H2O2	0.498846	0.451668	0.550953	0.500489	0.0496629	P Value=0.0007	PBS+H2O2 vs Gel-NPs+H2O2	Gel+H2O2	1.70921	1.77769	1.98618	1.82436	0.144264	P Value=0.0027	PBS+H2O2 vs Gel-NPs+H2O2
	Gel-NPs+H2O2	0.905425	0.823591	0.939523	0.889513	0.0595813	P Value=0.0010	Gel+H2O2 vs Gel-NPs+H2O2	Gel-NPs+H2O2	1.22547	1.17555	0.965936	1.12232	0.137711	P Value=0.0037	Gel+H2O2 vs Gel-NPs+H2O2
	Day 14	Relative mRNA Expression of BMP-2			Mean	Standard Deviation			Day 14	Relative mRNA Expression of RANKL (%)			Mean	Standard Deviation
	PBS	1	1	1	1	0	P Value=0.0079	PBS vs PBS+H2O2	PBS	1	1	1	1	0	P Value=0.0062	PBS vs PBS+H2O2
	PBS+H2O2	0.422396	0.553504	0.553504	0.509801	0.0756957	P Value=0.0053	PBS vs Gel+H2O2	PBS+H2O2	1.55114	1.6358	1.72508	1.63734	0.0869799	P Value=0.0091	PBS vs Gel+H2O2
	Gel+H2O2	0.50698	0.612734	0.521233	0.546982	0.0573871	P Value=0.0017	PBS+H2O2 vs Gel-NPs+H2O2	Gel+H2O2	1.56917	1.60214	1.43396	1.53509	0.0891214	P Value=0.0012	PBS+H2O2 vs Gel-NPs+H2O2
	Gel-NPs+H2O2	0.913831	0.884745	1.00696	0.935177	0.0638404	P Value=0.0014	Gel+H2O2 vs Gel-NPs+H2O2	Gel-NPs+H2O2	1.19472	1.08925	1.16473	1.14957	0.0543447	P Value=0.0031	Gel+H2O2 vs Gel-NPs+H2O2
	Fig. 5e								Fig. 5i
	Day 7	Relative mRNA Expression of RUNX-2			Mean	Standard Deviation			Day 7	Ratio of RANKL/OPG			Mean	Standard Deviation
	PBS	1	1	1	1	0	P Value=0.0280	PBS vs PBS+H2O2	PBS	1	1	1	1	0	P Value=0.0267	PBS vs PBS+H2O2
	PBS+H2O2	0.543367	0.681444	0.742262	0.655691	0.101917	P Value=0.0349	PBS vs Gel+H2O2	PBS+H2O2	5.2537	3.35582	4.92458	4.51137	1.01417	P Value=0.0189	PBS vs Gel+H2O2
	Gel+H2O2	0.733736	0.619854	0.80478	0.719457	0.0932865	P Value=0.0108	PBS+H2O2 vs Gel-NPs+H2O2	Gel+H2O2	3.36359	2.82843	3.98156	3.39119	0.577061	P Value=0.0274	PBS+H2O2 vs Gel-NPs+H2O2
	Gel-NPs+H2O2	1.09429	0.961483	0.939523	0.998433	0.0837406	P Value=0.0182	Gel+H2O2 vs Gel-NPs+H2O2	Gel-NPs+H2O2	1.19472	1.20581	1	1.13351	0.115754	P Value=0.0179	Gel+H2O2 vs Gel-NPs+H2O2
	Day 14	Relative mRNA Expression of RUNX-2			Mean	Standard Deviation			Day 14	Ratio of RANKL/OPG			Mean	Standard Deviation
	PBS	1	1	1	1	0	P Value=0.0036	PBS vs PBS+H2O2	PBS	1	1	1	1	0	P Value=0.0190	PBS vs PBS+H2O2
	PBS+H2O2	0.723635	0.771997	0.726986	0.740873	0.0270064	P Value=0.0386	PBS vs Gel+H2O2	PBS+H2O2	2.95536	2.57279	3.54717	3.0251	0.490918	P Value=0.0014	PBS vs Gel+H2O2
	Gel+H2O2	0.83702	0.658231	0.692555	0.729269	0.0948801	P Value=0.0145	PBS+H2O2 vs Gel-NPs+H2O2	Gel+H2O2	2.75745	2.66352	2.89454	2.77183	0.11618	P Value=0.0034	PBS+H2O2 vs Gel-NPs+H2O2
	Gel-NPs+H2O2	0.959264	0.840896	0.97041	0.923524	0.0717739	P Value=0.0474	Gel+H2O2 vs Gel-NPs+H2O2	Gel-NPs+H2O2	1.29235	1	1.23399	1.17545	0.154719	P Value=0.0001	Gel+H2O2 vs Gel-NPs+H2O2

## Sheet: Fig. 6
	Fig. 6b								Fig. 6k
	6 weeks	PL Intensity of 8-OHdG (a.u.)			Mean	Standard Deviation			6 weeks	TNF-α (ng/L)			Mean	Standard Deviation
	pTi	0.8181	0.8486	0.74772	0.804807	0.0517371	P Value=0.0021	pTi vs pTi@Gel-NPs	pTi	47.8	44.2	54.7	48.9	5.33573	P Value=0.0118	pTi vs pTi@Gel-NPs
	pTi@Gel	0.7551	0.887	0.7876	0.8099	0.0687195	P Value=0.0028	pTi@Gel vs pTi@Gel-NPs	pTi@Gel	38.8	44.6	46.6	43.3333	4.05134	P Value=0.0240	pTi@Gel vs pTi@Gel-NPs
	pTi@Gel-NPs	0.2781	0.4086	0.451	0.379233	0.0901133			pTi@Gel-NPs	23.5	35.2	26.4	28.3667	6.09289
	12 weeks	PL Intensity of 8-OHdG(a.u.)			Mean	Standard Deviation			12 weeks				Mean	Standard Deviation
	pTi	0.7421	0.8217	0.8757	0.813167	0.0672075	P Value=0.0014	pTi vs pTi@Gel-NPs	pTi	54.6	59.4	52.6	55.5333	3.49476	P Value=0.0026	pTi vs pTi@Gel-NPs
	pTi@Gel	0.7471	0.7961	0.6825	0.7419	0.0569782	P Value=0.0021	pTi@Gel vs pTi@Gel-NPs	pTi@Gel	41.5	49.6	48.2	46.4333	4.32936	P Value=0.0166	pTi@Gel vs pTi@Gel-NPs
	pTi@Gel-NPs	0.2667	0.3394	0.4242	0.343433	0.0788274			pTi@Gel-NPs	24.43	31.63	35.2	30.42	5.48601
	Fig. 6c								Fig. 6l
	6 weeks	PL Intensity of 4-HNE (a.u.)			Mean	Standard Deviation			6 weeks	IL-1β (ng/L)			Mean	Standard Deviation
	pTi	0.7489	0.84	0.6816	0.756833	0.0794974	P Value=0.0021	pTi vs pTi@Gel-NPs	pTi	8.6	9.2	6.6	8.13333	1.36137	P Value=0.0192	pTi vs pTi@Gel-NPs
	pTi@Gel	0.7581	0.6438	0.7156	0.705833	0.0577725	P Value=0.0019	pTi@Gel vs pTi@Gel-NPs	pTi@Gel	6.6	8.4	7.8	7.6	0.916515	P Value=0.0142	pTi@Gel vs pTi@Gel-NPs
	pTi@Gel-NPs	0.309	0.3933	0.2475	0.3166	0.0731965			pTi@Gel-NPs	3.8	5.4	4.8	4.66667	0.80829
	12 weeks	PL Intensity of 4-HNE (a.u.)			Mean	Standard Deviation			12 weeks				Mean	Standard Deviation
	pTi	0.759	0.8544	0.7417	0.785033	0.0606929	P Value=0.0015	pTi vs pTi@Gel-NPs	pTi	9.6	14.3	9.9	11.2667	2.63122	P Value=0.0246	pTi vs pTi@Gel-NPs
	pTi@Gel	0.6147	0.6993	0.748	0.687333	0.0674509	P Value=0.0047	pTi@Gel vs pTi@Gel-NPs	pTi@Gel	10.4	9.2	7.9	9.16667	1.25033	P Value=0.0189	pTi@Gel vs pTi@Gel-NPs
	pTi@Gel-NPs	0.4447	0.309	0.3405	0.364733	0.0710216			pTi@Gel-NPs	5.2	4.5	6.7	5.46667	1.12398
	Fig. 6g								Fig. 6m
	6 weeks	PL Intensity of TNF-α (a.u.)			Mean	Standard Deviation			6 weeks	IL-6 (ng/L)			Mean	Standard Deviation
	pTi	0.5221	0.4665	0.5345	0.5077	0.0362149	P Value=0.0010	pTi vs pTi@Gel-NPs	pTi	69.4	77.8	86.7	77.9667	8.6512	P Value=0.0092	pTi vs pTi@Gel-NPs
	pTi@Gel	0.4302	0.3836	0.4502	0.421333	0.0341739	P Value=0.0043	pTi@Gel vs pTi@Gel-NPs	pTi@Gel	60.4	69.2	76.4	68.6667	8.01332	P Value=0.0285	pTi@Gel vs pTi@Gel-NPs
	pTi@Gel-NPs	0.21502	0.259688	0.286832	0.253847	0.0362606			pTi@Gel-NPs	51.2	42.8	54.2	49.4	5.90931
	12 weeks	PL Intensity of TNF-α (a.u.)			Mean	Standard Deviation			12 weeks				Mean	Standard Deviation
	pTi	0.5248	0.52026	0.5946	0.546553	0.0416715	P Value=0.0010	pTi vs pTi@Gel-NPs	pTi	94.4	97.8	87.3	93.1667	5.35755	P Value=0.0057	pTi vs pTi@Gel-NPs
	pTi@Gel	0.4184	0.4671	0.5164	0.4673	0.0490003	P Value=0.0037	pTi@Gel vs pTi@Gel-NPs	pTi@Gel	80.8	85.2	73.4	79.8	5.96322	P Value=0.0432	pTi@Gel vs pTi@Gel-NPs
	pTi@Gel-NPs	0.1528	0.2394	0.2496	0.213933	0.0531881			pTi@Gel-NPs	63.1	70.8	54.6	62.8333	8.10329
	Fig. 6h								Fig. 6n
	6 weeks	PL Intensity of IL-1β (a.u.)			Mean	Standard Deviation			6 weeks	PGE2 (ng/L)			Mean	Standard Deviation
	pTi	0.6216	0.5656	0.4876	0.558267	0.0673003	P Value=0.0013	pTi vs pTi@Gel-NPs	pTi	60.2	56.1	69.3	61.8667	6.75599	P Value=0.0177	pTi vs pTi@Gel-NPs
	pTi@Gel	0.5866	0.4808	0.5337	0.5337	0.0529	P Value=0.0008	pTi@Gel vs pTi@Gel-NPs	pTi@Gel	54.1	51.4	63.7	56.4	6.46452	P Value=0.0431	pTi@Gel vs pTi@Gel-NPs
	pTi@Gel-NPs	0.2306	0.2406	0.1875	0.219567	0.0282171			pTi@Gel-NPs	34.5	42.8	46.6	41.3	6.18789
	12 weeks	PL Intensity of IL-1β (a.u.)			Mean	Standard Deviation			12 weeks				Mean	Standard Deviation
	pTi	0.3945	0.4521	0.4973	0.447967	0.0515245	P Value=0.0024	pTi vs pTi@Gel-NPs	pTi	68.8	72.8	63.5	68.3667	4.66512	P Value=0.0084	pTi vs pTi@Gel-NPs
	pTi@Gel	0.4102	0.4915	0.4489	0.4502	0.0406656	P Value=0.0013	pTi@Gel vs pTi@Gel-NPs	pTi@Gel	60.2	71.8	58.4	63.4667	7.27278	P Value=0.0473	pTi@Gel vs pTi@Gel-NPs
	pTi@Gel-NPs	0.24588	0.185535	0.204435	0.21195	0.0308664			pTi@Gel-NPs	43.1	53.3	50.1	48.8333	5.21664
	Fig. 6i
	6 weeks	PL Intensity of IL-6 (a.u.)			Mean	Standard Deviation
	pTi	0.4736	0.5623	0.4343	0.490067	0.0655695	P Value=0.0102	pTi vs pTi@Gel-NPs
	pTi@Gel	0.5538	0.4305	0.4678	0.484033	0.0632326	P Value=0.0104	pTi@Gel vs pTi@Gel-NPs
	pTi@Gel-NPs	0.2481	0.2496	0.3309	0.2762	0.0473775
	12 weeks	PL Intensity of IL-6 (a.u.)			Mean	Standard Deviation
	pTi	0.3953	0.4013	0.4542	0.416933	0.032413	P Value=0.0010	pTi vs pTi@Gel-NPs
	pTi@Gel	0.3849	0.4158	0.3479	0.382867	0.0339956	P Value=0.0022	pTi@Gel vs pTi@Gel-NPs
	pTi@Gel-NPs	0.1723	0.2215	0.2206	0.2048	0.0281494
	Fig. 6j
	6 weeks	PL Intensity of PGE2 (a.u.)			Mean	Standard Deviation
	pTi	0.5132	0.5343	0.4776	0.508367	0.0286573	P Value=0.0007	pTi vs pTi@Gel-NPs
	pTi@Gel	0.4194	0.4698	0.4048	0.431333	0.0341036	P Value=0.0031	pTi@Gel vs pTi@Gel-NPs
	pTi@Gel-NPs	0.2432	0.2644	0.1816	0.229733	0.0430113
	12 weeks	PL Intensity of PGE2 (a.u.)			Mean	Standard Deviation
	pTi	0.4138	0.4368	0.4921	0.447567	0.040245	P Value=0.0023	pTi vs pTi@Gel-NPs
	pTi@Gel	0.3744	0.4271	0.4538	0.418433	0.0404033	P Value=0.0039	pTi@Gel vs pTi@Gel-NPs
	pTi@Gel-NPs	0.2672	0.1904	0.2114	0.223	0.0396923

## Sheet: Fig. 7
Fig. 7c										Fig. 7f
6 weeks	BV/TV (%)	BV/TV (%)	BV/TV (%)	Mean	Standard Deviation					6 weeks	Tb.Sp (mm)	Tb.Sp (mm)	Tb.Sp (mm)	Mean	Standard Deviation
pTi	6.03349	10.6456	9.08317	8.5874	2.34566		P Value=0.0041	pTi vs pTi@Gel-NPs		pTi	0.49387	0.52366	0.56413	0.52722	0.03527		P Value=0.0092	pTi vs pTi@Gel-NPs
pTi@Gel	7.32077	12.7058	10.5466	10.1911	2.71006		P Value=0.0089	pTi@Gel vs pTi@Gel-NPs		pTi@Gel	0.43031	0.53045	0.48153	0.48076	0.05007		P Value=0.0439	pTi@Gel vs pTi@Gel-NPs
pTi@Gel-NPs	23.4347	18.6465	19.3404	20.4739	2.58752					pTi@Gel-NPs	0.31121	0.40681	0.37337	0.3638	0.04851
12 weeks	BV/TV (%)	BV/TV (%)	BV/TV (%)	Mean	Standard Deviation					12 weeks	Tb.Sp (mm)	Tb.Sp (mm)	Tb.Sp (mm)	Mean	Standard Deviation
pTi	9.80344	14.9344	12.7677	12.5018	2.57579		P Value=0.0010	pTi vs pTi@Gel-NPs		pTi	0.43722	0.38498	0.40245	0.40822	0.02659		P Value=0.0064	pTi vs pTi@Gel-NPs
pTi@Gel	17.2847	16.2835	14.1384	15.9022	1.60741		P Value=0.0012	pTi@Gel vs pTi@Gel-NPs		pTi@Gel	0.33733	0.39537	0.38051	0.37107	0.03015		P Value=0.0266	pTi@Gel vs pTi@Gel-NPs
pTi@Gel-NPs	34.6345	32.1456	28.7604	31.8468	2.94842					pTi@Gel-NPs	0.31695	0.28618	0.25634	0.28649	0.03031
Fig. 7d										Fig. 7h
6 weeks	Tb.N (1/mm)	Tb.N (1/mm)	Tb.N (1/mm)	Mean	Standard Deviation					6 weeks	Pull-out Force (N)	Pull-out Force (N)	Pull-out Force (N)	Mean	Standard Deviation
pTi	1.86124	2.41922	2.05202	2.11083	0.2836		P Value=0.0102	pTi vs pTi@Gel-NPs		pTi	49.47	64.36	62.65	58.8267	8.14809		P Value=0.0021	pTi vs pTi@Gel-NPs
pTi@Gel	2.61059	2.7414	2.16472	2.50557	0.30234		P Value=0.0440	pTi@Gel vs pTi@Gel-NPs		pTi@Gel	76.03	67.65	82.29	75.3233	7.34554		P Value=0.0096	pTi@Gel vs pTi@Gel-NPs
pTi@Gel-NPs	3.55684	3.28131	2.90979	3.24931	0.32471					pTi@Gel-NPs	95.59	109.32	102.26	102.39	6.86592
12 weeks	Tb.N (1/mm)	Tb.N (1/mm)	Tb.N (1/mm)	Mean	Standard Deviation					12 weeks	Pull-out Force (N)	Pull-out Force (N)	Pull-out Force (N)	Mean	Standard Deviation
pTi	3.03434	3.06933	2.67952	2.92773	0.21567		P Value=0.0065	pTi vs pTi@Gel-NPs		pTi	70.32	76.24	86.65	77.7367	8.26724		P Value=0.0002	pTi vs pTi@Gel-NPs
pTi@Gel	3.28271	3.62816	3.10508	3.33865	0.26599		P Value=0.0269	pTi@Gel vs pTi@Gel-NPs		pTi@Gel	102.32	110.365	90.36	101.015	10.0661		P Value=0.0006	pTi@Gel vs pTi@Gel-NPs
pTi@Gel-NPs	3.82057	4.52176	4.47563	4.27265	0.39219					pTi@Gel-NPs	211.99	185.58	191.96	196.51	13.7804
Fig. 7e										Fig. 7j
6 weeks	Tb.Th (μm)	Tb.Th (μm)	Tb.Th (μm)	Mean	Standard Deviation					6 weeks	MAR (μm/day)	MAR (μm/day)	MAR (μm/day)	Mean	Standard Deviation
pTi	38.0123	42.5435	32.9166	37.8241	4.81621		P Value=0.0098	pTi vs pTi@Gel-NPs		pTi	1.3342	1.445	1.7614	1.51353	0.22169		P Value=0.0056	pTi vs pTi@Gel-NPs
pTi@Gel	48.7774	36.9154	45.7246	43.8058	6.15938		P Value=0.0399	pTi@Gel vs pTi@Gel-NPs		pTi@Gel	1.5121	2.0223	1.7753	1.7699	0.25514		P Value=0.0141	pTi@Gel vs pTi@Gel-NPs
pTi@Gel-NPs	58.8633	65.6876	52.9457	59.1655	6.37635					pTi@Gel-NPs	3.0692	2.4126	2.9543	2.81203	0.35066
12 weeks	Tb.Th (μm)	Tb.Th (μm)	Tb.Th (μm)	Mean	Standard Deviation					12 weeks	MAR (μm/day)	MAR (μm/day)	MAR (μm/day)	Mean	Standard Deviation
pTi	42.4213	43.5377	50.7966	45.5852	4.54759		P Value=0.0043	pTi vs pTi@Gel-NPs		pTi	1.8312	2.0557	1.6122	1.83303	0.22176		P Value=0.0110	pTi vs pTi@Gel-NPs
pTi@Gel	55.1465	55.6735	42.3254	51.0485	7.55897		P Value=0.0333	pTi@Gel vs pTi@Gel-NPs		pTi@Gel	1.9813	2.0455	2.2121	2.07963	0.11913		P Value=0.0180	pTi@Gel vs pTi@Gel-NPs
pTi@Gel-NPs	65.4725	63.9434	72.5633	67.3264	4.59928					pTi@Gel-NPs	3.3411	2.8124	2.6454	2.93297	0.36318

## Sheet: Supplementary Figs. 2, 3, 5
Fig.2-XPS			Fig. 3-XRD			Fig. 5 (a)-XPS		Fig. 5 (b)
Binding Energy (eV)	Intensity (a.u.)		2 Theta (degree)	Intensity (a.u.)		Binding Energy (eV)	Intensity (a.u.)	Binding Energy (eV)	Intensity (a.u.)
1350.08	192017		10.0077	541		1351.08	155623	110.78	2931.04
1349.08	192534		10.034	487		1350.08	155140	110.73	2970.4
1348.08	193688		10.0602	520		1349.08	154459	110.68	3187.36
1347.08	189657		10.0865	544		1348.08	154245	110.63	3104.64
1346.08	191213		10.1128	528		1347.08	152754	110.58	3145.68
1345.08	189530		10.139	566		1346.08	152242	110.53	2883.07
1344.08	188298		10.1653	534		1345.08	153051	110.48	3049.29
1343.08	190291		10.1915	504		1344.08	151674	110.43	2985.79
1342.08	188561		10.2178	511		1343.08	150950	110.38	2980.05
1341.08	187412		10.2441	533		1342.08	151759	110.33	2917.35
1340.08	189655		10.2703	522		1341.08	151881	110.28	2961.91
1339.08	186647		10.2966	552		1340.08	150553	110.23	2868.52
1338.08	187933		10.3229	523		1339.08	150146	110.18	2908.81
1337.08	187161		10.3491	545		1338.08	148586	110.13	3000.51
1336.08	184250		10.3754	556		1337.08	147587	110.08	3068.95
1335.08	186436		10.4016	516		1336.08	148933	110.03	3191.51
1334.08	185444		10.4279	573		1335.08	148664	109.98	3182.21
1333.08	186613		10.4542	506		1334.08	146971	109.93	3032.51
1332.08	184458		10.4804	508		1333.08	148697	109.88	3009.89
1331.08	185072		10.5067	536		1332.08	148292	109.83	2923.05
1330.08	184149		10.5329	550		1331.08	148240	109.78	3036.16
1329.08	183979		10.5592	514		1330.08	148375	109.73	3098.42
1328.08	186998		10.5855	509		1329.08	148180	109.68	3114.24
1327.08	184614		10.6117	530		1328.08	147449	109.63	3068.55
1326.08	182148		10.638	534		1327.08	147125	109.58	2897.51
1325.08	182671		10.6642	469		1326.08	146276	109.53	2982.07
1324.08	181152		10.6905	507		1325.08	144908	109.48	3100.17
1323.08	182512		10.7168	549		1324.08	145849	109.43	3047.16
1322.08	181065		10.743	458		1323.08	145358	109.38	2994.27
1321.08	181402		10.7693	503		1322.08	144815	109.33	2973.06
1320.08	179755		10.7956	476		1321.08	143851	109.28	3009.44
1319.08	181209		10.8218	505		1320.08	143537	109.23	3089.49
1318.08	180285		10.8481	536		1319.08	143385	109.18	2977.72
1317.08	181163		10.8743	508		1318.08	144070	109.13	3167.19
1316.08	180700		10.9006	486		1317.08	145465	109.08	3138.46
1315.08	181110		10.9268	473		1316.08	143682	109.03	3020.31
1314.08	181514		10.9531	523		1315.08	143280	108.98	3070.62
1313.08	179915		10.9794	479		1314.08	144440	108.93	3043.15
1312.08	180905		11.0056	566		1313.08	144000	108.88	3146.17
1311.08	181519		11.0319	498		1312.08	142796	108.83	3055.1
1310.08	180346		11.0581	512		1311.08	143069	108.78	3234.33
1309.08	181860		11.0844	494		1310.08	141759	108.73	3096.56
1308.08	179397		11.1107	543		1309.08	142466	108.68	3098.42
1307.08	180340		11.1369	501		1308.08	142526	108.63	3084.47
1306.08	179096		11.1632	568		1307.08	142206	108.58	3095.29
1305.08	180881		11.1895	501		1306.08	144069	108.53	3138.78
1304.08	181902		11.2157	568		1305.08	141863	108.48	3057.36
1303.08	179845		11.242	488		1304.08	141347	108.43	3092.94
1302.08	179403		11.2682	538		1303.08	141019	108.38	3126.92
1301.08	180873		11.2945	495		1302.08	140571	108.33	3161.16
1300.08	179886		11.3208	501		1301.08	140113	108.28	3353.51
1299.08	180859		11.347	497		1300.08	141710	108.23	3222.35
1298.08	180509		11.3733	478		1299.08	142317	108.18	3117
1297.08	181932		11.3995	581		1298.08	141012	108.13	3151.76
1296.08	179136		11.4258	522		1297.08	140657	108.08	3126.43
1295.08	179106		11.4521	507		1296.08	140519	108.03	3269.47
1294.08	180371		11.4783	511		1295.08	140783	107.98	3314.39
1293.08	178108		11.5046	530		1294.08	141281	107.93	3097.92
1292.08	180136		11.5308	538		1293.08	141992	107.88	3045.14
1291.08	180434		11.5571	539		1292.08	140433	107.83	3076.75
1290.08	177785		11.5834	495		1291.08	140732	107.78	3106.02
1289.08	179899		11.6096	462		1290.08	138701	107.73	3247.72
1288.08	180866		11.6359	495		1289.08	139939	107.68	3269.39
1287.08	179593		11.6622	513		1288.08	140773	107.63	3235.79
1286.08	180760		11.6884	514		1287.08	139898	107.58	3300.76
1285.08	180383		11.7147	465		1286.08	140142	107.53	3323.26
1284.08	180637		11.7409	518		1285.08	140001	107.48	3136.81
1283.08	180315		11.7672	469		1284.08	141537	107.43	3135.24
1282.08	179949		11.7934	503		1283.08	141461	107.38	3108.28
1281.08	179691		11.8197	458		1282.08	141475	107.33	3271.72
1280.08	179573		11.846	472		1281.08	141944	107.28	3262.69
1279.08	180841		11.8722	494		1280.08	141281	107.23	3201.2
1278.08	180790		11.8985	477		1279.08	140632	107.18	3365.3
1277.08	181016		11.9247	456		1278.08	142274	107.13	3427.19
1276.08	180474		11.951	460		1277.08	141150	107.08	3289.89
1275.08	182055		11.9773	477		1276.08	140819	107.03	3352.25
1274.08	180553		12.0035	498		1275.08	141567	106.98	3315.13
1273.08	180659		12.0298	520		1274.08	141976	106.93	3352.66
1272.08	180913		12.0561	489		1273.08	142541	106.88	3420.8
1271.08	180917		12.0823	475		1272.08	142417	106.83	3398.46
1270.08	183300		12.1086	483		1271.08	141582	106.78	3404.81
1269.08	183974		12.1348	473		1270.08	142906	106.73	3362.39
1268.08	181963		12.1611	461		1269.08	141639	106.68	3364.53
1267.08	182681		12.1874	496		1268.08	142215	106.63	3456.08
1266.08	182239		12.2136	507		1267.08	142741	106.58	3496.35
1265.08	184502		12.2399	493		1266.08	142960	106.53	3441.11
1264.08	183901		12.2661	469		1265.08	142747	106.48	3648.07
1263.08	182473		12.2924	507		1264.08	143095	106.43	3603.3
1262.08	181984		12.3187	494		1263.08	142839	106.38	3590.37
1261.08	183144		12.3449	465		1262.08	142980	106.33	3702.35
1260.08	184320		12.3712	469		1261.08	143228	106.28	3730.56
1259.08	185183		12.3974	485		1260.08	143243	106.23	3637.57
1258.08	185225		12.4237	511		1259.08	142903	106.18	3746.59
1257.08	185676		12.45	483		1258.08	144129	106.13	3608.84
1256.08	186332		12.4762	484		1257.08	143773	106.08	3627.09
1255.08	185903		12.5025	460		1256.08	143461	106.03	3824.7
1254.08	184420		12.5287	459		1255.08	144130	105.98	3877.2
1253.08	187846		12.555	501		1254.08	144883	105.93	4099.89
1252.08	187248		12.5813	476		1253.08	145759	105.88	4066.7
1251.08	187288		12.6075	458		1252.08	145651	105.83	4174.86
1250.08	186640		12.6338	492		1251.08	145720	105.78	4237
1249.08	188262		12.6601	487		1250.08	144232	105.73	4292.99
1248.08	188311		12.6863	507		1249.08	145191	105.68	4351.48
1247.08	190895		12.7126	503		1248.08	146717	105.63	4458.74
1246.08	190374		12.7388	501		1247.08	146924	105.58	4623.79
1245.08	189796		12.7651	456		1246.08	147027	105.53	5033.82
1244.08	188824		12.7913	478		1245.08	147247	105.48	5085.44
1243.08	191778		12.8176	457		1244.08	148196	105.43	5162.31
1242.08	191432		12.8439	502		1243.08	148479	105.38	5402.57
1241.08	192820		12.8701	470		1242.08	148632	105.33	5541.3
1240.08	195514		12.8964	468		1241.08	148408	105.28	5780.62
1239.08	193651		12.9227	535		1240.08	149254	105.23	6064.63
1238.08	192781		12.9489	468		1239.08	149455	105.18	6362.08
1237.08	194189		12.9752	468		1238.08	149567	105.13	6520.51
1236.08	195900		13.0014	462		1237.08	150315	105.08	6809.37
1235.08	192236		13.0277	482		1236.08	150728	105.03	7263.52
1234.08	193506		13.054	474		1235.08	150967	104.98	7448.06
1233.08	194312		13.0802	480		1234.08	150668	104.93	7949.09
1232.08	194957		13.1065	500		1233.08	151896	104.88	8452.22
1231.08	194788		13.1327	446		1232.08	151330	104.83	9000.62
1230.08	195510		13.159	467		1231.08	154512	104.78	9474.21
1229.08	196166		13.1853	461		1230.08	155228	104.73	10179
1228.08	196100		13.2115	451		1229.08	153750	104.68	10515.7
1227.08	197964		13.2378	444		1228.08	154528	104.63	11345.5
1226.08	198668		13.264	511		1227.08	155606	104.58	11801.6
1225.08	198254		13.2903	471		1226.08	156319	104.53	12405.1
1224.08	198686		13.3166	441		1225.08	155653	104.48	13190.5
1223.08	202063		13.3428	475		1224.08	155105	104.43	13940.8
1222.08	200914		13.3691	492		1223.08	154785	104.38	14694.6
1221.08	200188		13.3953	470		1222.08	154923	104.33	15802.5
1220.08	199167		13.4216	465		1221.08	154798	104.28	16641
1219.08	195118		13.4479	462		1220.08	154218	104.23	17340.4
1218.08	192588		13.4741	430		1219.08	150781	104.18	18405.9
1217.08	188844		13.5004	463		1218.08	150263	104.13	19238
1216.08	187474		13.5267	485		1217.08	149038	104.08	19871.4
1215.08	184628		13.5529	461		1216.08	145986	104.03	20899.5
1214.08	183623		13.5792	443		1215.08	145722	103.98	21674.5
1213.08	181500		13.6054	522		1214.08	144735	103.93	22482.8
1212.08	180353		13.6317	491		1213.08	143834	103.88	23779.9
1211.08	181356		13.6579	471		1212.08	143007	103.83	24633.6
1210.08	179989		13.6842	476		1211.08	143244	103.78	25292
1209.08	180117		13.7105	482		1210.08	142949	103.73	25802.7
1208.08	179602		13.7367	448		1209.08	142719	103.68	26664.6
1207.08	179937		13.763	479		1208.08	143636	103.63	27441.4
1206.08	178104		13.7892	450		1207.08	142842	103.58	27301.3
1205.08	176273		13.8155	461		1206.08	143634	103.53	28034.1
1204.08	177234		13.8418	406		1205.08	143388	103.48	28500.6
1203.08	178218		13.868	510		1204.08	143092	103.43	28776
1202.08	178984		13.8943	447		1203.08	143159	103.38	29197.1
1201.08	179936		13.9206	456		1202.08	142644	103.33	28908.8
1200.08	181548		13.9468	472		1201.08	142911	103.28	28947.6
1199.08	180479		13.9731	465		1200.08	142921	103.23	29022
1198.08	178653		13.9993	461		1199.08	144365	103.18	28630.7
1197.08	179854		14.0256	455		1198.08	144357	103.13	28531.9
1196.08	180832		14.0519	453		1197.08	143749	103.08	28178.5
1195.08	180953		14.0781	474		1196.08	143223	103.03	27479.2
1194.08	180120		14.1044	464		1195.08	145025	102.98	26997.5
1193.08	182859		14.1306	462		1194.08	144388	102.93	26246.6
1192.08	182455		14.1569	410		1193.08	144469	102.88	25393
1191.08	181099		14.1832	433		1192.08	145968	102.83	24495
1190.08	181698		14.2094	449		1191.08	146161	102.78	23704.4
1189.08	183535		14.2357	439		1190.08	144949	102.73	22555.2
1188.08	183936		14.2619	435		1189.08	145690	102.68	21477.4
1187.08	183080		14.2882	473		1188.08	146137	102.63	20820.2
1186.08	182246		14.3145	460		1187.08	145839	102.58	19613.5
1185.08	184733		14.3407	440		1186.08	146177	102.53	18511.5
1184.08	185393		14.367	449		1185.08	145420	102.48	17419.5
1183.08	183860		14.3932	466		1184.08	146629	102.43	16329.7
1182.08	185426		14.4195	482		1183.08	146488	102.38	15565.5
1181.08	184001		14.4458	487		1182.08	147737	102.33	14412
1180.08	185156		14.472	458		1181.08	148629	102.28	13579.4
1179.08	185071		14.4983	439		1180.08	147963	102.23	12799.4
1178.08	184119		14.5245	427		1179.08	147769	102.18	11718.1
1177.08	185144		14.5508	470		1178.08	148944	102.13	10970
1176.08	185662		14.5771	485		1177.08	149285	102.08	10229
1175.08	184327		14.6033	556		1176.08	148901	102.03	9537.83
1174.08	186089		14.6296	549		1175.08	148109	101.98	8666.49
1173.08	187625		14.6558	509		1174.08	149095	101.93	8134.07
1172.08	187521		14.6821	541		1173.08	149797	101.88	7628.53
1171.08	188504		14.7084	478		1172.08	148688	101.83	7218.62
1170.08	187795		14.7346	473		1171.08	147994	101.78	6922.85
1169.08	186437		14.7609	502		1170.08	149564	101.73	6440.99
1168.08	187685		14.7872	457		1169.08	151140	101.68	5926.58
1167.08	188049		14.8134	403		1168.08	151090	101.63	5425.1
1166.08	187539		14.8397	427		1167.08	150144	101.58	5306.6
1165.08	188206		14.8659	456		1166.08	149206	101.53	5119.31
1164.08	188395		14.8922	444		1165.08	150826	101.48	4841.28
1163.08	190660		14.9185	423		1164.08	151961	101.43	4612.02
1162.08	191401		14.9447	444		1163.08	152348	101.38	4330.13
1161.08	190758		14.971	433		1162.08	153928	101.33	4290.99
1160.08	192094		14.9972	477		1161.08	152649	101.28	4149.93
1159.08	191511		15.0235	436		1160.08	152344	101.23	3881.58
1158.08	189856		15.0498	449		1159.08	152830	101.18	3741.18
1157.08	191330		15.076	417		1158.08	152425	101.13	3844
1156.08	190805		15.1023	468		1157.08	152377	101.08	3744.69
1155.08	192830		15.1285	453		1156.08	151597	101.03	3603.33
1154.08	192291		15.1548	441		1155.08	151389	100.98	3514.55
1153.08	193347		15.1811	396		1154.08	152802	100.93	3600.69
1152.08	193708		15.2073	425		1153.08	154010	100.88	3516.06
1151.08	194114		15.2336	448		1152.08	154149	100.83	3383.85
1150.08	194472		15.2598	451		1151.08	156169	100.78	3394.16
1149.08	194916		15.2861	444		1150.08	155907	100.73	3308.9
1148.08	194003		15.3124	472		1149.08	154990	100.68	3214.35
1147.08	194714		15.3386	409		1148.08	153853	100.63	3212.39
1146.08	194421		15.3649	419		1147.08	155908	100.58	3386.41
1145.08	193956		15.3911	420		1146.08	155048	100.53	3202.18
1144.08	195611		15.4174	492		1145.08	155410	100.48	3037.65
1143.08	196473		15.4437	421		1144.08	156668	100.43	3162.24
1142.08	195186		15.4699	406		1143.08	155042	100.38	3047.47
1141.08	197611		15.4962	462		1142.08	157172	100.33	3105.16
1140.08	195835		15.5224	478		1141.08	157092	100.28	2996.53
1139.08	197476		15.5487	434		1140.08	157325	100.23	2972.55
1138.08	197676		15.575	458		1139.08	157751	100.18	3094.18
1137.08	197284		15.6012	412		1138.08	158203	100.13	2966.87
1136.08	196292		15.6275	438		1137.08	158085	100.08	2876.42
1135.08	197717		15.6538	454		1136.08	157468	100.03	3033.44
1134.08	198988		15.68	402		1135.08	157051	99.98	3020.26
1133.08	198530		15.7063	452		1134.08	157747	99.93	2925.15
1132.08	200609		15.7325	424		1133.08	161048	99.88	2782.4
1131.08	202305		15.7588	455		1132.08	159583	99.83	2839.58
1130.08	199652		15.7851	434		1131.08	158677	99.78	2989.89
1129.08	201965		15.8113	474		1130.08	158003	99.73	2959.87
1128.08	204529		15.8376	412		1129.08	159153	99.68	3007.52
1127.08	206340		15.8638	418		1128.08	160765	99.63	2817.94
1126.08	205315		15.8901	426		1127.08	161544	99.58	2947.61
1125.08	204209		15.9164	419		1126.08	161294	99.53	2867.71
1124.08	202033		15.9426	435		1125.08	160588	99.48	2785.98
1123.08	202476		15.9689	400		1124.08	160555	99.43	2810.7
1122.08	201897		15.9951	417		1123.08	162209	99.38	2989.07
1121.08	202156		16.0214	426		1122.08	162010	99.33	2903.64
1120.08	199436		16.0477	471		1121.08	161958	99.28	2854.35
1119.08	199612		16.0739	445		1120.08	160498	99.23	2849.25
1118.08	199970		16.1002	391		1119.08	159794	99.18	2776.44
1117.08	197319		16.1264	438		1118.08	160065	99.13	2737.29
1116.08	197252		16.1527	426		1117.08	160981	99.08	2756.99
1115.08	198167		16.179	410		1116.08	161010	99.03	2888.68
1114.08	200525		16.2052	424		1115.08	162090	98.98	2821.84
1113.08	202060		16.2315	464		1114.08	163548	98.93	2826.37
1112.08	202637		16.2577	480		1113.08	163692	98.88	2762.44
1111.08	205346		16.284	453		1112.08	165215	98.83	2769.03
1110.08	205065		16.3103	424		1111.08	165956	98.78	2654.53
1109.08	209174		16.3365	433		1110.08	164939	98.73	2767.41
1108.08	213184		16.3628	403		1109.08	165837	98.68	2793.47
1107.08	211611		16.3891	460		1108.08	166011	98.63	2870.03
1106.08	208033		16.4153	426		1107.08	166709	98.58	2780.78
1105.08	205346		16.4416	477		1106.08	167372	98.53	2721.79
1104.08	203161		16.4678	467		1105.08	165675	98.48	2705.79
1103.08	203024		16.4941	458		1104.08	165602	98.43	2816.4
1102.08	201845		16.5204	459		1103.08	164280	98.38	2828.04
1101.08	199176		16.5466	487		1102.08	164818	98.33	2654.08
1100.08	199848		16.5729	474		1101.08	164917	98.28	2702.94
1099.08	198715		16.5991	485		1100.08	165274	98.23	2696.7
1098.08	197824		16.6254	515		1099.08	165027	98.18	2750.58
1097.08	197408		16.6517	583		1098.08	165337	98.13	2689.49
1096.08	194564		16.6779	605		1097.08	166514	98.08	2744.19
1095.08	193571		16.7042	690		1096.08	164602	98.03	2702.31
1094.08	196929		16.7304	737		1095.08	165764	97.98	2732.25
1093.08	195582		16.7567	837		1094.08	165060	97.93	2661.05
1092.08	194788		16.783	933		1093.08	164913	97.88	2639.71
1091.08	193738		16.8092	1193		1092.08	163887	97.83	2734.09
1090.08	195156		16.8355	1438		1091.08	165892	97.78	2785.14
1089.08	195350		16.8617	1889		1090.08	167995	97.73	2837.75
1088.08	195255		16.888	2284		1089.08	166804	97.68	2725.42
1087.08	194929		16.9143	2663		1088.08	167230	97.63	2714.45
1086.08	196460		16.9405	3248		1087.08	167095	97.58	2662.72
1085.08	196601		16.9668	3398		1086.08	168062	97.53	2496.98
1084.08	195738		16.993	3022		1085.08	168992	97.48	2612.28
1083.08	196144		17.0193	2140		1084.08	168349	97.43	2764.77
1082.08	197511		17.0456	1281		1083.08	168874	97.38	2911.41
1081.08	198415		17.0718	782		1082.08	167334	97.33	2710.94
1080.08	198665		17.0981	571		1081.08	168372	97.28	2779.81
1079.08	198310		17.1243	482		1080.08	168366	97.23	2781.82
1078.08	198511		17.1506	483		1079.08	168992	97.18	2722.23
1077.08	198884		17.1769	444		1078.08	168878	97.13	2721.16
1076.08	201201		17.2031	472		1077.08	169153	97.08	2667.59
1075.08	200250		17.2294	490		1076.08	170949	97.03	2611.47
1074.08	201209		17.2556	485		1075.08	172068	96.98	2663.93
1073.08	201247		17.2819	480		1074.08	172510	96.93	2686.52
1072.08	201324		17.3082	449		1073.08	173111	96.88	2732.33
1071.08	201826		17.3344	427		1072.08	172380	96.83	2627.16
1070.08	201793		17.3607	411		1071.08	173559	96.78	2528.66
1069.08	200553		17.3869	433		1070.08	174055	96.73	2624.93
1068.08	202151		17.4132	440		1069.08	173875	96.68	2658.71
1067.08	201458		17.4395	392		1068.08	174549	96.63	2730.67
1066.08	204999		17.4657	438		1067.08	174556	96.58	2793.31
1065.08	202884		17.492	394		1066.08	174736	96.53	2634.77
1064.08	203750		17.5182	422		1065.08	174324	96.48	2704.03
1063.08	202227		17.5445	416		1064.08	174934	96.43	2705.85
1062.08	205223		17.5708	470		1063.08	175927	96.38	2691.72
1061.08	207196		17.597	418		1062.08	176319	96.33	2647.93
1060.08	206213		17.6233	419		1061.08	177516	96.28	2633.37
1059.08	204484		17.6496	419		1060.08	176281	96.23	2613.63
1058.08	205954		17.6758	451		1059.08	177121	96.18	2695.92
1057.08	205916		17.7021	407		1058.08	177518	96.13	2655.47
1056.08	206847		17.7283	408		1057.08	177136	96.08	2644.47
1055.08	206847		17.7546	379		1056.08	176541	96.03	2744.08
1054.08	205507		17.7809	421		1055.08	177826	95.98	2594.57
1053.08	209298		17.8071	419		1054.08	180252	95.93	2665.37
1052.08	208036		17.8334	469		1053.08	180134	95.88	2712.81
1051.08	207215		17.8596	388		1052.08	178808	95.83	2653.27
1050.08	209445		17.8859	405		1051.08	179169	95.78	2596.16
1049.08	208735		17.9122	409		1050.08	180360
1048.08	211072		17.9384	417		1049.08	179821
1047.08	209555		17.9647	385		1048.08	181288
1046.08	209094		17.9909	391		1047.08	180699
1045.08	211270		18.0172	416		1046.08	180906
1044.08	211333		18.0435	429		1045.08	182023
1043.08	210038		18.0697	411		1044.08	181323
1042.08	210980		18.096	414		1043.08	182351
1041.08	211764		18.1222	451		1042.08	183363
1040.08	212147		18.1485	398		1041.08	183921
1039.08	213639		18.1748	429		1040.08	183354
1038.08	213614		18.201	398		1039.08	184024
1037.08	212727		18.2273	437		1038.08	184017
1036.08	214669		18.2536	436		1037.08	183833
1035.08	214571		18.2798	390		1036.08	184032
1034.08	213161		18.3061	429		1035.08	182992
1033.08	214825		18.3323	397		1034.08	184758
1032.08	215977		18.3586	421		1033.08	185027
1031.08	215698		18.3849	426		1032.08	185096
1030.08	213903		18.4111	398		1031.08	187075
1029.08	214044		18.4374	425		1030.08	186517
1028.08	216923		18.4636	431		1029.08	187312
1027.08	220279		18.4899	394		1028.08	188168
1026.08	217023		18.5161	401		1027.08	188518
1025.08	220215		18.5424	386		1026.08	190342
1024.08	219418		18.5687	403		1025.08	190458
1023.08	221004		18.5949	417		1024.08	191750
1022.08	220161		18.6212	418		1023.08	192519
1021.08	222283		18.6475	397		1022.08	192972
1020.08	221497		18.6737	397		1021.08	192882
1019.08	220844		18.7	417		1020.08	193356
1018.08	220387		18.7262	417		1019.08	192569
1017.08	222640		18.7525	432		1018.08	194962
1016.08	221585		18.7788	376		1017.08	196208
1015.08	221505		18.805	416		1016.08	195951
1014.08	222842		18.8313	401		1015.08	193274
1013.08	223873		18.8575	382		1014.08	191428
1012.08	221547		18.8838	380		1013.08	192951
1011.08	223795		18.9101	419		1012.08	192564
1010.08	225254		18.9363	448		1011.08	192148
1009.08	226171		18.9626	387		1010.08	193055
1008.08	226630		18.9888	386		1009.08	192669
1007.08	226021		19.0151	405		1008.08	194915
1006.08	226151		19.0414	402		1007.08	196912
1005.08	227135		19.0676	388		1006.08	198285
1004.08	226065		19.0939	372		1005.08	200345
1003.08	227330		19.1201	430		1004.08	203047
1002.08	229879		19.1464	411		1003.08	207239
1001.08	228918		19.1727	416		1002.08	209720
1000.08	226938		19.1989	383		1001.08	209981
999.08	230424		19.2252	384		1000.08	206460
998.08	231416		19.2514	396		999.08	203664
997.08	229667		19.2777	404		998.08	200856
996.08	231955		19.304	418		997.08	197450
995.08	232437		19.3302	441		996.08	194275
994.08	232940		19.3565	392		995.08	193973
993.08	233503		19.3828	406		994.08	191760
992.08	230820		19.409	408		993.08	187431
991.08	230759		19.4353	424		992.08	185978
990.08	230948		19.4615	400		991.08	185937
989.08	230837		19.4878	373		990.08	185288
988.08	229075		19.5141	406		989.08	186939
987.08	231738		19.5403	415		988.08	188529
986.08	231723		19.5666	408		987.08	186613
985.08	232113		19.5928	395		986.08	187860
984.08	231666		19.6191	416		985.08	195387
983.08	234772		19.6454	420		984.08	205550
982.08	232993		19.6716	429		983.08	211809
981.08	236831		19.6979	383		982.08	217693
980.08	236655		19.7241	421		981.08	228296
979.08	239122		19.7504	437		980.08	237509
978.08	239951		19.7767	386		979.08	236943
977.08	240929		19.8029	410		978.08	223025
976.08	239511		19.8292	386		977.08	208484
975.08	237019		19.8554	382		976.08	195215
974.08	234966		19.8817	387		975.08	187148
973.08	236463		19.908	375		974.08	180188
972.08	234524		19.9342	401		973.08	173267
971.08	232636		19.9605	359		972.08	166486
970.08	233128		19.9868	391		971.08	164105
969.08	232083		20.013	383		970.08	159803
968.08	231120		20.0393	384		969.08	154500
967.08	231872		20.0655	429		968.08	148817
966.08	230720		20.0918	401		967.08	145632
965.08	229060		20.1181	386		966.08	144622
964.08	228547		20.1443	399		965.08	143897
963.08	230060		20.1706	383		964.08	142951
962.08	230792		20.1968	394		963.08	143115
961.08	229909		20.2231	372		962.08	144579
960.08	230371		20.2493	405		961.08	141971
959.08	230710		20.2756	389		960.08	141353
958.08	228184		20.3019	365		959.08	141345
957.08	227692		20.3281	408		958.08	142509
956.08	228378		20.3544	404		957.08	142247
955.08	228835		20.3806	372		956.08	141699
954.08	228238		20.4069	396		955.08	142207
953.08	227952		20.4332	408		954.08	142172
952.08	229970		20.4594	381		953.08	140863
951.08	230627		20.4857	391		952.08	142124
950.08	229291		20.512	373		951.08	141149
949.08	228861		20.5382	385		950.08	141029
948.08	227832		20.5645	388		949.08	142104
947.08	227728		20.5907	405		948.08	142118
946.08	227059		20.617	370		947.08	141957
945.08	223231		20.6433	396		946.08	142231
944.08	220030		20.6695	391		945.08	140496
943.08	218344		20.6958	376		944.08	138882
942.08	217478		20.722	382		943.08	138735
941.08	216875		20.7483	370		942.08	139066
940.08	217434		20.7746	383		941.08	138150
939.08	214711		20.8008	411		940.08	138912
938.08	215723		20.8271	398		939.08	138657
937.08	215752		20.8533	348		938.08	138363
936.08	213624		20.8796	405		937.08	137247
935.08	214450		20.9059	376		936.08	139326
934.08	216279		20.9321	391		935.08	140022
933.08	214287		20.9584	372		934.08	136430
932.08	214725		20.9846	390		933.08	137350
931.08	217584		21.0109	393		932.08	137855
930.08	217933		21.0372	346		931.08	137546
929.08	218150		21.0634	389		930.08	138200
928.08	220792		21.0897	382		929.08	138699
927.08	221439		21.116	387		928.08	138662
926.08	222772		21.1422	426		927.08	139801
925.08	219756		21.1685	390		926.08	139987
924.08	217147		21.1947	353		925.08	138802
923.08	215613		21.221	357		924.08	137969
922.08	213600		21.2473	399		923.08	137362
921.08	214806		21.2735	359		922.08	139505
920.08	213296		21.2998	371		921.08	136874
919.08	213491		21.326	387		920.08	137454
918.08	213669		21.3523	379		919.08	137780
917.08	212159		21.3786	375		918.08	137570
916.08	213571		21.4048	400		917.08	136277
915.08	213630		21.4311	405		916.08	137946
914.08	213569		21.4573	366		915.08	137073
913.08	213052		21.4836	399		914.08	136097
912.08	212647		21.5099	379		913.08	135981
911.08	215442		21.5361	340		912.08	137496
910.08	216575		21.5624	370		911.08	137834
909.08	218458		21.5886	360		910.08	137696
908.08	221003		21.6149	367		909.08	137038
907.08	219835		21.6412	365		908.08	137635
906.08	221724		21.6674	395		907.08	137566
905.08	222031		21.6937	377		906.08	138690
904.08	221156		21.7199	375		905.08	138331
903.08	220668		21.7462	387		904.08	137001
902.08	221712		21.7725	389		903.08	137770
901.08	219775		21.7987	349		902.08	137349
900.08	216416		21.825	403		901.08	135399
899.08	213119		21.8513	358		900.08	135531
898.08	212871		21.8775	376		899.08	136089
897.08	213479		21.9038	401		898.08	135393
896.08	208215		21.93	377		897.08	136062
895.08	207303		21.9563	359		896.08	137008
894.08	205167		21.9825	351		895.08	134980
893.08	206987		22.0088	353		894.08	134834
892.08	205431		22.0351	381		893.08	135162
891.08	204758		22.0613	337		892.08	135035
890.08	204849		22.0876	384		891.08	135377
889.08	205437		22.1138	350		890.08	134364
888.08	206768		22.1401	338		889.08	134115
887.08	205806		22.1664	386		888.08	134890
886.08	205299		22.1926	357		887.08	134533
885.08	204944		22.2189	358		886.08	133289
884.08	205053		22.2451	386		885.08	134984
883.08	204410		22.2714	381		884.08	134770
882.08	206390		22.2977	381		883.08	134512
881.08	205602		22.3239	344		882.08	134553
880.08	205068		22.3502	346		881.08	133187
879.08	206350		22.3765	390		880.08	133629
878.08	204985		22.4027	383		879.08	133085
877.08	205117		22.429	403		878.08	133170
876.08	206263		22.4552	378		877.08	133177
875.08	206050		22.4815	344		876.08	133176
874.08	207298		22.5078	362		875.08	134093
873.08	207178		22.534	378		874.08	133150
872.08	206396		22.5603	382		873.08	133770
871.08	207130		22.5865	352		872.08	133167
870.08	207133		22.6128	352		871.08	133721
869.08	205592		22.6391	358		870.08	132816
868.08	204139		22.6653	378		869.08	133370
867.08	205293		22.6916	415		868.08	132343
866.08	206959		22.7178	407		867.08	132628
865.08	205580		22.7441	378		866.08	130196
864.08	203995		22.7704	389		865.08	133395
863.08	205297		22.7966	384		864.08	133458
862.08	207628		22.8229	384		863.08	132723
861.08	207937		22.8492	365		862.08	133085
860.08	209602		22.8754	389		861.08	133969
859.08	207560		22.9017	340		860.08	133337
858.08	210561		22.9279	405		859.08	135143
857.08	208519		22.9542	372		858.08	134024
856.08	209203		22.9805	359		857.08	132504
855.08	208530		23.0067	362		856.08	134646
854.08	211109		23.033	386		855.08	135125
853.08	211760		23.0592	385		854.08	133665
852.08	212762		23.0855	392		853.08	133366
851.08	212992		23.1118	373		852.08	134719
850.08	211111		23.138	368		851.08	133109
849.08	209836		23.1643	359		850.08	132060
848.08	207150		23.1905	343		849.08	133237
847.08	205648		23.2168	335		848.08	131989
846.08	205515		23.2431	385		847.08	131245
845.08	206663		23.2693	369		846.08	132091
844.08	205323		23.2956	362		845.08	130091
843.08	205093		23.3218	368		844.08	130163
842.08	205133		23.3481	404		843.08	130931
841.08	205541		23.3744	356		842.08	132322
840.08	206569		23.4006	369		841.08	131344
839.08	204381		23.4269	357		840.08	131531
838.08	205406		23.4531	367		839.08	130427
837.08	205099		23.4794	366		838.08	133083
836.08	203059		23.5057	369		837.08	132129
835.08	202811		23.5319	310		836.08	131143
834.08	202558		23.5582	388		835.08	130496
833.08	197298		23.5844	410		834.08	129115
832.08	197859		23.6107	359		833.08	129436
831.08	197830		23.637	351		832.08	128762
830.08	197345		23.6632	361		831.08	127882
829.08	193452		23.6895	389		830.08	128436
828.08	193923		23.7157	381		829.08	129001
827.08	194094		23.742	419		828.08	127916
826.08	193558		23.7683	390		827.08	126970
825.08	194908		23.7945	406		826.08	126387
824.08	194924		23.8208	419		825.08	127396
823.08	195477		23.847	439		824.08	127197
822.08	194869		23.8733	536		823.08	126248
821.08	195632		23.8996	623		822.08	127328
820.08	195348		23.9258	722		821.08	127406
819.08	191615		23.9521	855		820.08	128014
818.08	190510		23.9783	1026		819.08	127499
817.08	190560		24.0046	1243		818.08	126262
816.08	191389		24.0309	1449		817.08	126429
815.08	189566		24.0571	1711		816.08	126567
814.08	191958		24.0834	1876		815.08	126270
813.08	194173		24.1096	1921		814.08	126405
812.08	193734		24.1359	1639		813.08	125983
811.08	195250		24.1622	1233		812.08	127315
810.08	195699		24.1884	867		811.08	128953
809.08	193736		24.2147	582		810.08	128739
808.08	191029		24.241	515		809.08	127446
807.08	188434		24.2672	384		808.08	125945
806.08	187451		24.2935	397		807.08	125760
805.08	184585		24.3197	398		806.08	125718
804.08	182599		24.346	350		805.08	123744
803.08	184750		24.3723	408		804.08	123728
802.08	182719		24.3985	367		803.08	123320
801.08	183666		24.4248	367		802.08	124032
800.08	183812		24.451	397		801.08	123198
799.08	186581		24.4773	381		800.08	123625
798.08	200500		24.5036	357		799.08	124753
797.08	234925		24.5298	373		798.08	128958
796.08	243490		24.5561	390		797.08	136638
795.08	211618		24.5823	376		796.08	136539
794.08	190992		24.6086	389		795.08	130501
793.08	179556		24.6349	382		794.08	124683
792.08	172842		24.6611	367		793.08	122743
791.08	167948		24.6874	374		792.08	120539
790.08	164935		24.7137	357		791.08	119268
789.08	164531		24.7399	377		790.08	119383
788.08	162106		24.7662	355		789.08	117706
787.08	163094		24.7924	366		788.08	116675
786.08	161441		24.8187	380		787.08	117435
785.08	165117		24.845	367		786.08	118543
784.08	169301		24.8712	372		785.08	118329
783.08	190100		24.8975	355		784.08	118197
782.08	272144		24.9237	354		783.08	127694
781.08	291719		24.95	354		782.08	149754
780.08	210219		24.9763	338		781.08	144891
779.08	174855		25.0025	335		780.08	128585
778.08	164284		25.0288	344		779.08	119253
777.08	159394		25.055	353		778.08	117133
776.08	156572		25.0813	332		777.08	116834
775.08	157337		25.1076	367		776.08	115985
774.08	156070		25.1338	370		775.08	116362
773.08	154451		25.1601	346		774.08	116696
772.08	150740		25.1863	349		773.08	115084
771.08	149204		25.2126	357		772.08	114562
770.08	149321		25.2389	379		771.08	114407
769.08	147472		25.2651	382		770.08	115732
768.08	142950		25.2914	349		769.08	113700
767.08	142501		25.3176	353		768.08	111786
766.08	138183		25.3439	351		767.08	111334
765.08	136471		25.3702	371		766.08	111070
764.08	134577		25.3964	391		765.08	109511
763.08	133067		25.4227	311		764.08	108610
762.08	132874		25.4489	377		763.08	109010
761.08	132539		25.4752	352		762.08	109306
760.08	129597		25.5015	339		761.08	110265
759.08	128498		25.5277	363		760.08	110363
758.08	129090		25.554	321		759.08	109303
757.08	129280		25.5802	349		758.08	109454
756.08	128831		25.6065	322		757.08	109259
755.08	128784		25.6328	371		756.08	109191
754.08	129130		25.659	352		755.08	110764
753.08	129146		25.6853	324		754.08	110545
752.08	128800		25.7115	332		753.08	110430
751.08	128149		25.7378	367		752.08	110954
750.08	130837		25.7641	340		751.08	110268
749.08	129096		25.7903	408		750.08	109563
748.08	128920		25.8166	403		749.08	109462
747.08	129630		25.8428	332		748.08	109018
746.08	128652		25.8691	363		747.08	107929
745.08	128108		25.8954	334		746.08	109245
744.08	128064		25.9216	328		745.08	110266
743.08	130345		25.9479	357		744.08	112038
742.08	129752		25.9742	345		743.08	111567
741.08	128772		26.0004	347		742.08	110027
740.08	127870		26.0267	327		741.08	110671
739.08	128474		26.0529	376		740.08	110916
738.08	129360		26.0792	341		739.08	109900
737.08	130095		26.1055	369		738.08	111416
736.08	129614		26.1317	347		737.08	112304
735.08	130912		26.158	342		736.08	111214
734.08	127986		26.1842	344		735.08	110060
733.08	129197		26.2105	375		734.08	109920
732.08	127899		26.2368	309		733.08	110549
731.08	130217		26.263	350		732.08	110609
730.08	129080		26.2893	381		731.08	109810
729.08	130122		26.3155	346		730.08	110099
728.08	129986		26.3418	349		729.08	111752
727.08	129443		26.3681	332		728.08	110369
726.08	128982		26.3943	326		727.08	110413
725.08	128778		26.4206	348		726.08	111597
724.08	130179		26.4468	351		725.08	110992
723.08	135300		26.4731	373		724.08	111881
722.08	135466		26.4994	369		723.08	112042
721.08	138282		26.5256	326		722.08	111214
720.08	142209		26.5519	316		721.08	112659
719.08	140970		26.5782	339		720.08	113978
718.08	138870		26.6044	366		719.08	113738
717.08	135554		26.6307	354		718.08	113950
716.08	136464		26.6569	356		717.08	114444
715.08	132648		26.6832	369		716.08	112688
714.08	129643		26.7095	339		715.08	110704
713.08	127680		26.7357	344		714.08	109171
712.08	125169		26.762	329		713.08	110477
711.08	125141		26.7882	364		712.08	111346
710.08	122616		26.8145	330		711.08	109202
709.08	123342		26.8407	363		710.08	109685
708.08	122528		26.867	324		709.08	108184
707.08	122112		26.8933	352		708.08	110289
706.08	121978		26.9195	344		707.08	111121
705.08	122933		26.9458	363		706.08	109671
704.08	123067		26.9721	360		705.08	109598
703.08	121305		26.9983	314		704.08	110358
702.08	122221		27.0246	354		703.08	109810
701.08	121711		27.0508	368		702.08	109840
700.08	121299		27.0771	334		701.08	110177
699.08	121497		27.1034	323		700.08	110142
698.08	119902		27.1296	367		699.08	111151
697.08	119727		27.1559	340		698.08	109548
696.08	120655		27.1821	312		697.08	109882
695.08	120851		27.2084	338		696.08	109778
694.08	120000		27.2347	355		695.08	111189
693.08	121680		27.2609	382		694.08	111215
692.08	120106		27.2872	333		693.08	111011
691.08	120925		27.3134	354		692.08	110349
690.08	121071		27.3397	312		691.08	110626
689.08	121009		27.366	347		690.08	111277
688.08	121103		27.3922	323		689.08	112026
687.08	122757		27.4185	318		688.08	111699
686.08	122745		27.4447	337		687.08	112370
685.08	121698		27.471	387		686.08	111362
684.08	120000		27.4973	336		685.08	111462
683.08	121916		27.5235	330		684.08	112117
682.08	121137		27.5498	343		683.08	113336
681.08	122793		27.576	334		682.08	111752
680.08	124239		27.6023	337		681.08	112321
679.08	124736		27.6286	337		680.08	111150
678.08	123397		27.6548	357		679.08	111653
677.08	122632		27.6811	322		678.08	112203
676.08	123108		27.7074	319		677.08	113655
675.08	122197		27.7336	357		676.08	113110
674.08	122045		27.7599	339		675.08	111739
673.08	121665		27.7861	342		674.08	113348
672.08	123752		27.8124	337		673.08	113570
671.08	123075		27.8387	357		672.08	113423
670.08	122998		27.8649	354		671.08	113906
669.08	121727		27.8912	350		670.08	114450
668.08	121624		27.9174	377		669.08	114936
667.08	121870		27.9437	315		668.08	114559
666.08	118557		27.97	339		667.08	114328
665.08	119909		27.9962	324		666.08	113029
664.08	118362		28.0225	362		665.08	113742
663.08	117857		28.0487	327		664.08	113417
662.08	116677		28.075	348		663.08	113275
661.08	117059		28.1013	333		662.08	113048
660.08	119578		28.1275	318		661.08	113009
659.08	121617		28.1538	373		660.08	112378
658.08	121764		28.18	365		659.08	112998
657.08	125535		28.2063	333		658.08	114363
656.08	130225		28.2326	359		657.08	115034
655.08	140587		28.2588	370		656.08	116338
654.08	159149		28.2851	357		655.08	119800
653.08	153550		28.3113	390		654.08	122431
652.08	134109		28.3376	392		653.08	121231
651.08	113410		28.3639	384		652.08	115784
650.08	107265		28.3901	365		651.08	111827
649.08	106044		28.4164	332		650.08	109342
648.08	109316		28.4427	370		649.08	111326
647.08	113151		28.4689	354		648.08	113432
646.08	114257		28.4952	331		647.08	113229
645.08	119073		28.5214	318		646.08	113761
644.08	132994		28.5477	373		645.08	115809
643.08	163720		28.5739	354		644.08	121578
642.08	191706		28.6002	306		643.08	129439
641.08	190271		28.6265	326		642.08	135016
640.08	135302		28.6527	337		641.08	131891
639.08	89076.9		28.679	358		640.08	117570
638.08	76416.7		28.7052	347		639.08	107025
637.08	75008.4		28.7315	370		638.08	104052
636.08	72661.4		28.7578	305		637.08	103420
635.08	72352.5		28.784	316		636.08	103778
634.08	72005.2		28.8103	338		635.08	103591
633.08	71265.4		28.8366	342		634.08	104260
632.08	70507.6		28.8628	346		633.08	105652
631.08	72243.4		28.8891	334		632.08	105908
630.08	72071.4		28.9153	335		631.08	104954
629.08	72125.1		28.9416	358		630.08	104497
628.08	71703		28.9679	339		629.08	105632
627.08	70277.2		28.9941	315		628.08	106654
626.08	72093.9		29.0204	327		627.08	106490
625.08	71912.2		29.0466	335		626.08	106984
624.08	71994.9		29.0729	358		625.08	108075
623.08	72272.7		29.0992	358		624.08	107172
622.08	74019.2		29.1254	340		623.08	108144
621.08	71321.5		29.1517	334		622.08	108566
620.08	72800.3		29.1779	320		621.08	108905
619.08	73448.6		29.2042	357		620.08	108863
618.08	72682.3		29.2305	352		619.08	110009
617.08	73224.1		29.2567	362		618.08	110725
616.08	72621.2		29.283	341		617.08	109993
615.08	72443		29.3092	358		616.08	110713
614.08	73110.9		29.3355	315		615.08	110921
613.08	73335.9		29.3618	336		614.08	111501
612.08	73128		29.388	342		613.08	111675
611.08	72294.4		29.4143	365		612.08	110554
610.08	72956.3		29.4406	373		611.08	110791
609.08	72616.8		29.4668	384		610.08	111644
608.08	73724.3		29.4931	340		609.08	111993
607.08	74745.1		29.5193	388		608.08	112582
606.08	74382.9		29.5456	381		607.08	112603
605.08	73297.2		29.5719	368		606.08	113721
604.08	73917		29.5981	400		605.08	114437
603.08	74718.5		29.6244	440		604.08	113555
602.08	73587.5		29.6506	398		603.08	114792
601.08	74237.5		29.6769	439		602.08	116340
600.08	74435.4		29.7032	356		601.08	113932
599.08	74946		29.7294	379		600.08	115569
598.08	75127.8		29.7557	325		599.08	115619
597.08	75187		29.7819	337		598.08	115896
596.08	74306.6		29.8082	319		597.08	117281
595.08	74769.4		29.8345	340		596.08	117263
594.08	74763.2		29.8607	348		595.08	117149
593.08	75464.7		29.887	322		594.08	118390
592.08	75763.9		29.9132	346		593.08	117467
591.08	74678.8		29.9395	368		592.08	117683
590.08	76155.7		29.9658	345		591.08	118633
589.08	75896.3		29.992	339		590.08	119648
588.08	75842.2		30.0183	337		589.08	119938
587.08	76213.6		30.0445	279		588.08	122071
586.08	76353.6		30.0708	305		587.08	122109
585.08	74769.4		30.0971	340		586.08	122153
584.08	75310.1		30.1233	312		585.08	121076
583.08	76921.8		30.1496	292		584.08	122513
582.08	76878.2		30.1758	328		583.08	123232
581.08	76612.1		30.2021	313		582.08	123515
580.08	77009.9		30.2284	303		581.08	123202
579.08	77078.4		30.2546	337		580.08	123329
578.08	77407.9		30.2809	327		579.08	123921
577.08	76409.6		30.3072	361		578.08	123163
576.08	77318.2		30.3334	324		577.08	121904
575.08	77552.3		30.3597	299		576.08	121886
574.08	77781.9		30.3859	345		575.08	122654
573.08	76998.9		30.4122	308		574.08	123106
572.08	77071.6		30.4384	333		573.08	124092
571.08	77193.7		30.4647	336		572.08	123722
570.08	77277.3		30.491	302		571.08	122064
569.08	77183.2		30.5172	327		570.08	122409
568.08	77748.9		30.5435	327		569.08	121673
567.08	76970.2		30.5697	307		568.08	120084
566.08	76688.3		30.596	303		567.08	118651
565.08	79527.5		30.6223	364		566.08	118238
564.08	78151.9		30.6485	318		565.08	119529
563.08	78715.5		30.6748	309		564.08	122891
562.08	78002.5		30.7011	332		563.08	126002
561.08	79622.7		30.7273	293		562.08	129295
560.08	78883.4		30.7536	326		561.08	135001
559.08	80824.6		30.7798	353		560.08	137946
558.08	80318.3		30.8061	317		559.08	141626
557.08	80260.8		30.8324	308		558.08	143270
556.08	79433.8		30.8586	328		557.08	144414
555.08	79528.3		30.8849	324		556.08	149496
554.08	80427.8		30.9111	327		555.08	151923
553.08	80904.7		30.9374	303		554.08	149409
552.08	79875.1		30.9637	315		553.08	141238
551.08	81005.8		30.9899	330		552.08	133885
550.08	79886.5		31.0162	359		551.08	127315
549.08	80610.5		31.0424	308		550.08	120359
548.08	81210		31.0687	367		549.08	116772
547.08	81946.2		31.095	327		548.08	114452
546.08	79326.1		31.1212	311		547.08	111201
545.08	80741.3		31.1475	353		546.08	106777
544.08	79368.2		31.1737	348		545.08	100453
543.08	78391.8		31.2	300		544.08	94413.5
542.08	78258.8		31.2263	299		543.08	85105.7
541.08	78874.3		31.2525	327		542.08	75991.6
540.08	76467.7		31.2788	344		541.08	71060.6
539.08	76987.2		31.3051	337		540.08	67246.1
538.08	76689		31.3313	326		539.08	67074.3
537.08	76229.4		31.3576	318		538.08	68743
536.08	76665.7		31.3838	367		537.08	72121.8
535.08	78501.2		31.4101	302		536.08	80875.2
534.08	87243.4		31.4364	312		535.08	115499
533.08	110465		31.4626	313		534.08	302749
532.08	133463		31.4889	294		533.08	674473
531.08	136335		31.5151	325		532.08	622547
530.08	104010		31.5414	326		531.08	275377
529.08	81083.8		31.5677	333		530.08	106154
528.08	75098		31.5939	293		529.08	72769.5
527.08	75044.5		31.6202	297		528.08	63844.2
526.08	75926.6		31.6464	302		527.08	60823
525.08	75368.2		31.6727	311		526.08	59657.7
524.08	75124.1		31.699	339		525.08	57697.5
523.08	75788		31.7252	298		524.08	57487.7
522.08	75099.2		31.7515	318		523.08	57674.2
521.08	75584.9		31.7777	327		522.08	58285.4
520.08	76607		31.804	289		521.08	58581.6
519.08	76274.1		31.8303	302		520.08	57745.7
518.08	75411.5		31.8565	309		519.08	58298.4
517.08	75392		31.8828	295		518.08	58783.1
516.08	75896.5		31.909	293		517.08	58232.3
515.08	76269.5		31.9353	330		516.08	58287.8
514.08	75775		31.9616	315		515.08	59157.2
513.08	76489.7		31.9878	329		514.08	58337
512.08	75626		32.0141	305		513.08	57687.4
511.08	75816.6		32.0403	322		512.08	57588.2
510.08	77664		32.0666	296		511.08	57323.2
509.08	75332.4		32.0929	332		510.08	58009.3
508.08	76435.6		32.1191	330		509.08	58295.4
507.08	77566.8		32.1454	321		508.08	58344.4
506.08	76306.3		32.1716	297		507.08	57059.9
505.08	76510.9		32.1979	308		506.08	57088.1
504.08	76470.5		32.2242	330		505.08	57420.8
503.08	77920		32.2504	350		504.08	56681.2
502.08	76545.7		32.2767	315		503.08	56465.9
501.08	77816.8		32.303	354		502.08	57543.3
500.08	77642.8		32.3292	339		501.08	57280.8
499.08	77882.8		32.3555	313		500.08	57140.8
498.08	77664.4		32.3817	324		499.08	57875.4
497.08	77349		32.408	329		498.08	58077.7
496.08	76999.3		32.4342	295		497.08	57643.7
495.08	77664.8		32.4605	338		496.08	58265.5
494.08	77316.9		32.4868	327		495.08	57485.9
493.08	77676.5		32.513	285		494.08	57927.8
492.08	77801.5		32.5393	303		493.08	58129.6
491.08	78262.6		32.5656	300		492.08	57147.2
490.08	78239.1		32.5918	334		491.08	56770.9
489.08	79032.4		32.6181	318		490.08	56737.3
488.08	80498.5		32.6443	325		489.08	57013.1
487.08	79787.2		32.6706	300		488.08	56710.2
486.08	80075.1		32.6969	333		487.08	56533.3
485.08	79846.9		32.7231	329		486.08	57020.3
484.08	79756.7		32.7494	344		485.08	57742
483.08	78633.7		32.7756	307		484.08	57422.1
482.08	79425.9		32.8019	314		483.08	56516.4
481.08	78564.2		32.8282	308		482.08	57005.1
480.08	80067.6		32.8544	335		481.08	57112.3
479.08	79191		32.8807	357		480.08	56504.5
478.08	78782.7		32.9069	326		479.08	57158.4
477.08	79522.7		32.9332	303		478.08	56952.6
476.08	81089.6		32.9595	334		477.08	57133.7
475.08	79248.3		32.9857	312		476.08	56020.3
474.08	80970.5		33.012	331		475.08	56273.2
473.08	80616.1		33.0382	328		474.08	56728.5
472.08	80069.5		33.0645	317		473.08	57261.6
471.08	81198.7		33.0908	308		472.08	57581.4
470.08	81721.6		33.117	321		471.08	57015.6
469.08	79774.6		33.1433	313		470.08	56463.9
468.08	81136.6		33.1696	346		469.08	56493
467.08	81266.5		33.1958	325		468.08	56538
466.08	81065.4		33.2221	317		467.08	57151.2
465.08	80544.2		33.2483	304		466.08	57300
464.08	82330.3		33.2746	349		465.08	56032.4
463.08	80753.4		33.3008	313		464.08	56501.8
462.08	81712.5		33.3271	300		463.08	56617.1
461.08	79795.2		33.3534	303		462.08	57159.9
460.08	81686.4		33.3796	305		461.08	56825.9
459.08	80403.1		33.4059	311		460.08	56322.2
458.08	80407.7		33.4322	294		459.08	56658.3
457.08	81748.9		33.4584	339		458.08	55693.3
456.08	81424.9		33.4847	345		457.08	54970
455.08	82163.1		33.5109	334		456.08	55720.4
454.08	82195.3		33.5372	324		455.08	56315
453.08	82044.2		33.5635	335		454.08	56322.2
452.08	82016.9		33.5897	341		453.08	55650.1
451.08	83402.3		33.616	332		452.08	56772
450.08	81973.4		33.6422	340		451.08	56250.9
449.08	81003.1		33.6685	334		450.08	55679.3
448.08	82613.8		33.6948	328		449.08	55616.9
447.08	82682.1		33.721	357		448.08	56247.8
446.08	81804.7		33.7473	342		447.08	56483.8
445.08	82698.8		33.7735	320		446.08	56341.4
444.08	82202.7		33.7998	320		445.08	56277.1
443.08	83026.3		33.8261	354		444.08	55980
442.08	83830.5		33.8523	304		443.08	55521.9
441.08	82750.8		33.8786	314		442.08	56121.8
440.08	83570		33.9048	319		441.08	55593.9
439.08	83180		33.9311	354		440.08	56003.9
438.08	83182.1		33.9574	344		439.08	56179
437.08	82522.4		33.9836	347		438.08	55064.4
436.08	82867.9		34.0099	366		437.08	54714
435.08	85559.8		34.0361	342		436.08	54409.7
434.08	83092		34.0624	372		435.08	55064.1
433.08	82890.6		34.0887	404		434.08	54473.7
432.08	82561.3		34.1149	415		433.08	54410.1
431.08	82694.8		34.1412	462		432.08	54357.5
430.08	82495.2		34.1675	592		431.08	54462.6
429.08	84616.6		34.1937	687		430.08	54102.7
428.08	84409.2		34.22	775		429.08	54780.9
427.08	84833.9		34.2462	949		428.08	54478.1
426.08	84370.6		34.2725	1034		427.08	54657.5
425.08	85428.8		34.2987	1238		426.08	54968.6
424.08	84901.4		34.325	1402		425.08	54444
423.08	85566.9		34.3513	1472		424.08	54983.2
422.08	86561.2		34.3775	1303		423.08	55129.1
421.08	83960		34.4038	1115		422.08	54457.4
420.08	83107		34.4301	960		421.08	54273.2
419.08	84371.7		34.4563	804		420.08	54271.6
418.08	84554.8		34.4826	577		419.08	53256.8
417.08	83093.7		34.5088	434		418.08	53200.5
416.08	81560.8		34.5351	376		417.08	53567
415.08	82642.6		34.5614	366		416.08	52926.4
414.08	85027		34.5876	386		415.08	52876.4
413.08	85487.2		34.6139	368		414.08	53186.9
412.08	86134.9		34.6401	339		413.08	54089.1
411.08	85831.3		34.6664	326		412.08	54017.6
410.08	82732		34.6927	317		411.08	53027.7
409.08	77763.9		34.7189	314		410.08	50858.5
408.08	74801.5		34.7452	343		409.08	50169.8
407.08	72278.8		34.7714	360		408.08	48896.1
406.08	67990		34.7977	348		407.08	47728.4
405.08	63604.4		34.824	339		406.08	46488
404.08	63262.2		34.8502	339		405.08	45817.3
403.08	61468.8		34.8765	305		404.08	45740.1
402.08	60899.3		34.9027	309		403.08	47304.9
401.08	66307.9		34.929	345		402.08	47002.4
400.08	91562.7		34.9553	329		401.08	49953.9
399.08	161326		34.9815	318		400.08	57085.8
398.08	280994		35.0078	336		399.08	83495.3
397.08	174472		35.0341	325		398.08	102993
396.08	75298.2		35.0603	313		397.08	71316.9
395.08	55663.1		35.0866	302		396.08	47760.4
394.08	53183.2		35.1128	325		395.08	42215.8
393.08	52437.6		35.1391	310		394.08	41813.5
392.08	51292.8		35.1653	351		393.08	41579.8
391.08	51163.8		35.1916	304		392.08	41774.6
390.08	51060.1		35.2179	349		391.08	42346.1
389.08	50850		35.2441	321		390.08	41601.2
388.08	50277.6		35.2704	326		389.08	42425.2
387.08	50471.6		35.2966	324		388.08	43511.9
386.08	51762.5		35.3229	318		387.08	43130.6
385.08	50941.9		35.3492	343		386.08	42948.5
384.08	51043.2		35.3754	334		385.08	42190.2
383.08	50885.6		35.4017	311		384.08	42351.4
382.08	51112.4		35.428	331		383.08	41872.7
381.08	52694.1		35.4542	315		382.08	41299.3
380.08	53294.5		35.4805	282		381.08	42559.9
379.08	55741.3		35.5067	338		380.08	42279
378.08	55326.9		35.533	321		379.08	42920
377.08	55016.9		35.5593	317		378.08	42626.8
376.08	52178.5		35.5855	317		377.08	42423.7
375.08	51868		35.6118	304		376.08	41979.8
374.08	51118.5		35.638	323		375.08	42855.3
373.08	51988.9		35.6643	307		374.08	42448.6
372.08	51592.1		35.6906	308		373.08	41878.1
371.08	52020.9		35.7168	315		372.08	41607.8
370.08	52046.2		35.7431	337		371.08	41763.1
369.08	52809.8		35.7693	303		370.08	42402.4
368.08	51980.3		35.7956	349		369.08	43164.8
367.08	51584.2		35.8219	314		368.08	43314.8
366.08	52251.2		35.8481	287		367.08	43096.4
365.08	51980.5		35.8744	320		366.08	42476.7
364.08	53704.7		35.9006	323		365.08	42599.1
363.08	51239.7		35.9269	352		364.08	43136.3
362.08	52580.8		35.9532	313		363.08	42538
361.08	51588.6		35.9794	306		362.08	42551.2
360.08	51703.6		36.0057	320		361.08	43268
359.08	52532.4		36.032	319		360.08	43044.8
358.08	52363.2		36.0582	305		359.08	43010.8
357.08	54511.4		36.0845	292		358.08	42014.7
356.08	53010.2		36.1107	317		357.08	42502.1
355.08	53257.3		36.137	300		356.08	42587
354.08	53745.1		36.1632	335		355.08	42622.7
353.08	54112		36.1895	334		354.08	43166.2
352.08	54273.4		36.2158	324		353.08	43256.9
351.08	53229.6		36.242	317		352.08	42794.8
350.08	53518.4		36.2683	328		351.08	43497.1
349.08	53468.5		36.2946	321		350.08	43603.5
348.08	54632.4		36.3208	315		349.08	43777.6
347.08	55547.8		36.3471	295		348.08	43025
346.08	56387.1		36.3733	322		347.08	42720.2
345.08	54061.4		36.3996	313		346.08	43127.1
344.08	53918.9		36.4259	342		345.08	44178.8
343.08	54565.5		36.4521	334		344.08	43195
342.08	54845.1		36.4784	327		343.08	43435.1
341.08	55001.9		36.5046	325		342.08	42926.1
340.08	54274.4		36.5309	322		341.08	43689.9
339.08	54742.6		36.5572	290		340.08	43912.1
338.08	55949		36.5834	312		339.08	43612.7
337.08	54739.5		36.6097	299		338.08	44146.7
336.08	55315.7		36.6359	324		337.08	44166.4
335.08	56433.9		36.6622	325		336.08	44358.5
334.08	56341.9		36.6885	297		335.08	44909.6
333.08	55571.5		36.7147	312		334.08	44724.3
332.08	54358.7		36.741	300		333.08	44238.5
331.08	56167.8		36.7672	337		332.08	44184.1
330.08	55784.2		36.7935	335		331.08	44837.4
329.08	56292		36.8198	325		330.08	43877.2
328.08	56547.4		36.846	345		329.08	44678.8
327.08	56576.9		36.8723	311		328.08	44811.5
326.08	57642.5		36.8986	324		327.08	44360.8
325.08	57442.9		36.9248	304		326.08	43431.3
324.08	56808.9		36.9511	292		325.08	43974.7
323.08	56838.7		36.9773	336		324.08	45066.5
322.08	58049.2		37.0036	301		323.08	45081.6
321.08	56863.4		37.0299	313		322.08	44418.2
320.08	57166.7		37.0561	297		321.08	44719.8
319.08	57885.7		37.0824	335		320.08	45027.2
318.08	56258.7		37.1086	313		319.08	44537.6
317.08	59185.8		37.1349	322		318.08	44503.1
316.08	58382.5		37.1611	285		317.08	45641.2
315.08	58985		37.1874	312		316.08	44932.4
314.08	57903		37.2137	307		315.08	44388.6
313.08	59444.3		37.2399	303		314.08	45054.5
312.08	58156.6		37.2662	309		313.08	45324.1
311.08	58193.2		37.2925	330		312.08	45556.3
310.08	58516.3		37.3187	306		311.08	46287.6
309.08	58450.4		37.345	292		310.08	45470.1
308.08	58162		37.3712	323		309.08	47193.7
307.08	58646.9		37.3975	300		308.08	47346.7
306.08	58162.4		37.4238	298		307.08	46975.6
305.08	56793.8		37.45	333		306.08	46133.3
304.08	56855.6		37.4763	319		305.08	44893.6
303.08	57038.3		37.5025	295		304.08	44425.9
302.08	58712.4		37.5288	312		303.08	44162.8
301.08	58355.6		37.5551	315		302.08	43577.2
300.08	59268.9		37.5813	313		301.08	44539.1
299.08	58146.8		37.6076	302		300.08	44234.1
298.08	56308.9		37.6339	326		299.08	43669.9
297.08	56527.4		37.6601	310		298.08	42215.2
296.08	54857.9		37.6864	317		297.08	40667.1
295.08	49541.1		37.7126	325		296.08	38564.8
294.08	57166.3		37.7389	295		295.08	37947.9
293.08	51115.2		37.7651	324		294.08	38324.8
292.08	40373.5		37.7914	302		293.08	36565.7
291.08	36756		37.8177	317		292.08	35441.3
290.08	36489.5		37.8439	285		291.08	35235.5
289.08	41345.2		37.8702	332		290.08	37392.4
288.08	53739.9		37.8965	320		289.08	39090.1
287.08	69049.3		37.9227	329		288.08	42668.4
286.08	138781		37.949	323		287.08	54090.8
285.08	264681		37.9752	316		286.08	98272
284.08	203861		38.0015	301		285.08	152653
283.08	74574.8		38.0277	315		284.08	119483
282.08	34764.1		38.054	321		283.08	58871.6
281.08	28284.2		38.0803	326		282.08	35680.1
280.08	26054.7		38.1065	322		281.08	31843.9
279.08	25158.2		38.1328	305		280.08	29653.5
278.08	25174.2		38.1591	303		279.08	29830.8
277.08	24828.7		38.1853	291		278.08	29988.9
276.08	24305.4		38.2116	337		277.08	30027.9
275.08	24859.2		38.2378	334		276.08	30146
274.08	24537.4		38.2641	312		275.08	30355.7
273.08	24206.4		38.2904	377		274.08	30880.8
272.08	25083.8		38.3166	343		273.08	30228.5
271.08	25887.8		38.3429	404		272.08	30940.1
270.08	25034.6		38.3691	467		271.08	31357.9
269.08	24907.2		38.3954	519		270.08	30891.7
268.08	24344.1		38.4217	574		269.08	31125.7
267.08	24546.9		38.4479	675		268.08	30197.9
266.08	24337.8		38.4742	791		267.08	29964.1
265.08	25077.4		38.5004	920		266.08	30406.9
264.08	24967.6		38.5267	1016		265.08	30772.9
263.08	24705.4		38.553	1017		264.08	30865.2
262.08	24647.6		38.5792	971		263.08	30279.5
261.08	24887.3		38.6055	782		262.08	30582.5
260.08	24770		38.6317	711		261.08	30704.3
259.08	25099.9		38.658	613		260.08	30768.7
258.08	24549.9		38.6843	593		259.08	30693.2
257.08	24176		38.7105	438		258.08	31409.8
256.08	24757.1		38.7368	382		257.08	30870
255.08	24519		38.763	340		256.08	30309.4
254.08	25160.8		38.7893	325		255.08	31183.4
253.08	25225.3		38.8156	336		254.08	31205.7
252.08	25026.7		38.8418	345		253.08	31783
251.08	25676.7		38.8681	264		252.08	31972.8
250.08	26287.5		38.8944	322		251.08	31489.8
249.08	25018.8		38.9206	288		250.08	31171.6
248.08	24669.1		38.9469	314		249.08	31007.6
247.08	24691.5		38.9731	297		248.08	31164.9
246.08	25137.4		38.9994	302		247.08	32336.9
245.08	25211.9		39.0257	331		246.08	32718.3
244.08	24998.5		39.0519	302		245.08	31936.9
243.08	24811.1		39.0782	297		244.08	32278
242.08	24988.6		39.1044	286		243.08	32690.4
241.08	25990.4		39.1307	324		242.08	33105
240.08	25749.5		39.157	297		241.08	31696.8
239.08	25941.8		39.1832	302		240.08	32365.9
238.08	25354		39.2095	312		239.08	32634.1
237.08	25599.1		39.2357	314		238.08	32381
236.08	25496.4		39.262	290		237.08	32749.8
235.08	25137.4		39.2883	318		236.08	32972.7
234.08	25889.9		39.3145	302		235.08	32247.8
233.08	25190.3		39.3408	279		234.08	32674.2
232.08	25036.8		39.367	331		233.08	33201.2
231.08	25251.8		39.3933	313		232.08	32908.2
230.08	25937.2		39.4196	259		231.08	32918.2
229.08	26527.3		39.4458	320		230.08	33152.2
228.08	26661.3		39.4721	339		229.08	32704.6
227.08	27011		39.4984	288		228.08	33228.2
226.08	27297.2		39.5246	319		227.08	33930.7
225.08	26733.5		39.5509	297		226.08	33867.8
224.08	25609.6		39.5771	311		225.08	33714.4
223.08	25232.1		39.6034	296		224.08	33813.4
222.08	25700		39.6296	287		223.08	34025.5
221.08	25037		39.6559	289		222.08	33473
220.08	26487.4		39.6822	312		221.08	33359.4
219.08	26184.5		39.7084	306		220.08	34344.7
218.08	26491.8		39.7347	313		219.08	33704.8
217.08	25816.2		39.761	302		218.08	33967.7
216.08	25701		39.7872	288		217.08	34013
215.08	25951		39.8135	329		216.08	35340.5
214.08	26086		39.8397	317		215.08	34971.4
213.08	25405.6		39.866	289		214.08	34641.3
212.08	25884.9		39.8922	280		213.08	34587.9
211.08	25389		39.9185	296		212.08	35520.7
210.08	26423.5		39.9448	285		211.08	35087.7
209.08	25911.4		39.971	320		210.08	34504.9
208.08	25993		39.9973	290		209.08	35378.5
207.08	26903.7		40.0236	270		208.08	35582.8
206.08	26248.4		40.0498	252		207.08	35391.2
205.08	26835		40.0761	289		206.08	35625.2
204.08	26846.8		40.1023	292		205.08	35574.2
203.08	26366.7		40.1286	259		204.08	36627.6
202.08	26675.4		40.1549	291		203.08	37112.7
201.08	26613.1		40.1811	318		202.08	36349.9
200.08	26616.5		40.2074	291		201.08	36373.9
199.08	27112.3		40.2336	283		200.08	37078.6
198.08	26926.9		40.2599	280		199.08	35938.6
197.08	27899.2		40.2862	322		198.08	36797.9
196.08	26924.3		40.3124	313		197.08	37531.2
195.08	27158		40.3387	302		196.08	38315
194.08	26991.9		40.3649	302		195.08	37992.9
193.08	27135.2		40.3912	271		194.08	38120.6
192.08	27501.2		40.4175	287		193.08	38181.3
191.08	27710.2		40.4437	286		192.08	37557.1
190.08	25603.1		40.47	291		191.08	37989.6
189.08	27363.5		40.4963	301		190.08	38762.2
188.08	26549		40.5225	281		189.08	37907.4
187.08	26709.5		40.5488	306		188.08	38328.9
186.08	27431.5		40.575	281		187.08	37728.3
185.08	27998.7		40.6013	294		186.08	37510.2
184.08	27986.7		40.6275	299		185.08	39042.3
183.08	27260.7		40.6538	329		184.08	39833.9
182.08	27910		40.6801	314		183.08	39948.7
181.08	27325.7		40.7063	269		182.08	40049.7
180.08	26862.7		40.7326	292		181.08	41757.9
179.08	28099.2		40.7589	322		180.08	41986.8
178.08	26919.2		40.7851	299		179.08	42416.2
177.08	27591.3		40.8114	309		178.08	42985.7
176.08	27482.9		40.8376	257		177.08	43377.6
175.08	26857		40.8639	289		176.08	43532.4
174.08	27743.2		40.8902	281		175.08	43019.5
173.08	26905.7		40.9164	271		174.08	42990
172.08	28469.7		40.9427	272		173.08	43049
171.08	27535.1		40.9689	311		172.08	42234.4
170.08	28257.1		40.9952	293		171.08	40538.7
169.08	28736		41.0215	289		170.08	39974.4
168.08	27765.5		41.0477	273		169.08	40119.5
167.08	28215.2		41.074	267		168.08	39121.1
166.08	28011.7		41.1002	326		167.08	37525.9
165.08	28765.1		41.1265	307		166.08	35987.1
164.08	28945.5		41.1528	269		165.08	34917.2
163.08	30084.3		41.179	292		164.08	33178.5
162.08	30437.1		41.2053	303		163.08	32137.6
161.08	29241.1		41.2315	292		162.08	32349.4
160.08	28024.3		41.2578	309		161.08	31947.7
159.08	28065.7		41.2841	287		160.08	32640.9
158.08	28371		41.3103	301		159.08	34161.3
157.08	28858.4		41.3366	287		158.08	38534.7
156.08	28230.3		41.3629	294		157.08	48636.4
155.08	27607.2		41.3891	323		156.08	72538.4
154.08	28539.5		41.4154	292		155.08	115477
153.08	27626.2		41.4416	320		154.08	128150
152.08	27666.3		41.4679	284		153.08	92627.5
151.08	28833.8		41.4941	280		152.08	57317.6
150.08	28391		41.5204	286		151.08	42256.2
149.08	28411.2		41.5467	317		150.08	36730.5
148.08	27592.9		41.5729	315		149.08	34131.7
147.08	28965		41.5992	299		148.08	33047.3
146.08	28705.7		41.6255	301		147.08	32649.6
145.08	28276.8		41.6517	289		146.08	30624.2
144.08	28999		41.678	297		145.08	30912.2
143.08	28613.9		41.7042	285		144.08	30848.5
142.08	28044.1		41.7305	312		143.08	30791
141.08	28131.9		41.7567	285		142.08	30255.7
140.08	28993.2		41.783	258		141.08	29525.1
139.08	29061.3		41.8093	283		140.08	29961.7
138.08	28718.8		41.8355	300		139.08	30115.4
137.08	28164.5		41.8618	321		138.08	30391.6
136.08	28009.9		41.8881	303		137.08	29330.7
135.08	29884		41.9143	311		136.08	29000.8
134.08	28983.5		41.9406	276		135.08	28738.4
133.08	29351.1		41.9668	272		134.08	29372.1
132.08	29264		41.9931	314		133.08	29924.1
131.08	28910.9		42.0194	278		132.08	30715.8
130.08	28912		42.0456	304		131.08	30521
129.08	28297.1		42.0719	296		130.08	31428.9
128.08	29089.2		42.0981	280		129.08	32627.3
127.08	29114.1		42.1244	290		128.08	32722.5
126.08	28942.1		42.1507	313		127.08	33524.4
125.08	29493.1		42.1769	322		126.08	33433.1
124.08	29757.6		42.2032	320		125.08	33574.5
123.08	29448.1		42.2294	373		124.08	32898.8
122.08	29351.8		42.2557	403		123.08	32166.3
121.08	28290.2		42.282	405		122.08	31643.3
120.08	29258.2		42.3082	404		121.08	30852.5
119.08	30185.3		42.3345	500		120.08	30208.5
118.08	29733.8		42.3608	498		119.08	29831.7
117.08	29778		42.387	584		118.08	29053.2
116.08	29071.2		42.4133	523		117.08	27497
115.08	28246		42.4395	468		116.08	26167
114.08	27834.7		42.4658	461		115.08	24578.9
113.08	29225.9		42.492	413		114.08	22635.8
112.08	28078.9		42.5183	398		113.08	21303.6
111.08	28084.9		42.5446	379		112.08	20538.3
110.08	28365.3		42.5708	355		111.08	20054.7
109.08	28332.1		42.5971	337		110.08	19813.1
108.08	28147.3		42.6234	327		109.08	19668.9
107.08	29519.2		42.6496	311		108.08	20749.7
106.08	31321.6		42.6759	327		107.08	22268
105.08	34553.4		42.7021	297		106.08	26466
104.08	36589.9		42.7284	288		105.08	53282.7
103.08	35589.5		42.7547	294		104.08	122556
102.08	32890.6		42.7809	275		103.08	139768
101.08	30180		42.8072	290		102.08	74708
100.08	29067.5		42.8334	283		101.08	31150
99.08	28102.6		42.8597	297		100.08	20479.5
98.08	27923.8		42.886	321		99.08	18203.4
97.08	26291.9		42.9122	276		98.08	17733.2
96.08	27052.7		42.9385	273		97.08	17077.2
95.08	26465.3		42.9647	315		96.08	16867.4
94.08	26961.1		42.991	291		95.08	16458.8
93.08	26741.7		43.0173	287		94.08	16664.4
92.08	26934.6		43.0435	351		93.08	16652.4
91.08	28602.4		43.0698	303		92.08	17143.4
90.08	30607.4		43.096	297		91.08	17212.9
89.08	30772.1		43.1223	309		90.08	18119.4
88.08	27755.1		43.1486	282		89.08	17584.6
87.08	26359.3		43.1748	258		88.08	17058.7
86.08	26940.5		43.2011	312		87.08	16907.6
85.08	28257.2		43.2274	293		86.08	16630.2
84.08	33511.1		43.2536	281		85.08	17826.9
83.08	34498.2		43.2799	315		84.08	18022.8
82.08	29701.7		43.3061	282		83.08	18039.7
81.08	26477.7		43.3324	294		82.08	16685.7
80.08	26007.9		43.3586	302		81.08	15320.5
79.08	25950.2		43.3849	289		80.08	15307.7
78.08	26087.2		43.4112	274		79.08	15474.6
77.08	26090.6		43.4374	349		78.08	15630
76.08	24677.8		43.4637	273		77.08	14792.7
75.08	24590.8		43.49	304		76.08	14371.2
74.08	23431.3		43.5162	288		75.08	15153.2
73.08	22540		43.5425	289		74.08	14080.6
72.08	22317		43.5687	330		73.08	13656.5
71.08	22548.3		43.595	284		72.08	13628.2
70.08	22383.8		43.6213	294		71.08	14129.2
69.08	21889.7		43.6475	260		70.08	13383
68.08	23120.1		43.6738	293		69.08	13255.4
67.08	23512		43.7	285		68.08	13582.2
66.08	23941.4		43.7263	306		67.08	13870.3
65.08	27409.5		43.7526	272		66.08	14986
64.08	35935.2		43.7788	296		65.08	16346.9
63.08	42545.3		43.8051	300		64.08	18150.7
62.08	40562.5		43.8313	295		63.08	20642.8
61.08	29435.5		43.8576	272		62.08	19056.8
60.08	20376.5		43.8839	319		61.08	15062.2
59.08	16121		43.9101	287		60.08	12404
58.08	14254.3		43.9364	296		59.08	11136
57.08	13386.9		43.9626	259		58.08	10591.2
56.08	12455.7		43.9889	268		57.08	10176.9
55.08	12479.9		44.0152	267		56.08	10295.9
54.08	11472.3		44.0414	303		55.08	10317.9
53.08	12288.4		44.0677	295		54.08	10762.3
52.08	15334.3		44.0939	294		53.08	11234.6
51.08	18734		44.1202	289		52.08	12341.1
50.08	25177.8		44.1465	257		51.08	13720.3
49.08	41355.5		44.1727	262		50.08	16901.2
48.08	38378.1		44.199	311		49.08	21010.5
47.08	19438.7		44.2253	290		48.08	18255.7
46.08	10350.5		44.2515	333		47.08	12773.8
45.08	8706.13		44.2778	291		46.08	9763.65
44.08	8318.68		44.304	277		45.08	9016.55
43.08	8540.22		44.3303	292		44.08	8556.91
42.08	7825.22		44.3565	274		43.08	8558.64
41.08	7851.52		44.3828	303		42.08	8384.74
40.08	7979.17		44.4091	265		41.08	8234.86
39.08	7891.88		44.4353	311		40.08	7793.67
38.08	7981.82		44.4616	277		39.08	7573.31
37.08	7804.62		44.4879	316		38.08	7650.67
36.08	8286.55		44.5141	307		37.08	7209.13
35.08	8463.9		44.5404	273		36.08	7469.42
34.08	8930.64		44.5666	311		35.08	7246.68
33.08	8659.65		44.5929	287		34.08	7608.52
32.08	7841.6		44.6192	292		33.08	7607.92
31.08	7205.94		44.6454	316		32.08	8029.33
30.08	6865.32		44.6717	296		31.08	8161.59
29.08	7822.18		44.6979	311		30.08	8907.72
28.08	7587.98		44.7242	293		29.08	10538.2
27.08	8363.33		44.7505	307		28.08	13144.2
26.08	8781.37		44.7767	244		27.08	18655.2
25.08	9513.41		44.803	288		26.08	24140
24.08	11118.1		44.8292	275		25.08	26314.1
23.08	10958.4		44.8555	297		24.08	20230.1
22.08	10352.8		44.8818	281		23.08	11858.6
21.08	8892.87		44.908	288		22.08	7095.73
20.08	7907.92		44.9343	298		21.08	5208.89
19.08	8794.88		44.9605	289		20.08	4537.81
18.08	9975.91		44.9868	300		19.08	4602.69
17.08	8793.81		45.0131	314		18.08	4468.45
16.08	6347.59		45.0393	318		17.08	4096.29
15.08	5185.28		45.0656	315		16.08	4898.94
14.08	4787.23		45.0919	312		15.08	6807.41
13.08	4257.15		45.1181	320		14.08	7169.71
12.08	4952.51		45.1444	330		13.08	6823.85
11.08	5913.45		45.1706	309		12.08	6682.15
10.08	7671.72		45.1969	303		11.08	6322.29
9.08	9533.38		45.2231	280		10.08	6507.5
8.08	8963.43		45.2494	288		9.08	7551.05
7.08	9395.38		45.2757	302		8.08	8276.05
6.08	8580.03		45.3019	315		7.08	8052.91
5.08	8860.31		45.3282	311		6.08	6360.35
4.08	10741.2		45.3544	276		5.08	4690.32
3.08	11993.2		45.3807	333		4.08	4222.6
2.08	5487.66		45.407	280		3.08	3081.6
1.08	1617.11		45.4332	285		2.08	1300.64
0.08	479.556		45.4595	271		1.08	406.04
			45.4858	264		0.08	116.48
			45.512	277
			45.5383	282
			45.5645	282
			45.5908	262
			45.6171	295
			45.6433	285
			45.6696	267
			45.6958	275
			45.7221	291
			45.7484	326
			45.7746	316
			45.8009	266
			45.8271	284
			45.8534	258
			45.8797	304
			45.9059	297
			45.9322	283
			45.9584	285
			45.9847	303
			46.011	256
			46.0372	323
			46.0635	284
			46.0898	297
			46.116	292
			46.1423	308
			46.1685	270
			46.1948	266
			46.221	297
			46.2473	307
			46.2736	290
			46.2998	307
			46.3261	259
			46.3524	298
			46.3786	291
			46.4049	287
			46.4311	316
			46.4574	261
			46.4837	282
			46.5099	282
			46.5362	293
			46.5624	282
			46.5887	264
			46.615	288
			46.6412	272
			46.6675	290
			46.6937	275
			46.72	274
			46.7463	245
			46.7725	284
			46.7988	276
			46.825	307
			46.8513	293
			46.8776	276
			46.9038	315
			46.9301	262
			46.9564	246
			46.9826	283
			47.0089	277
			47.0351	273
			47.0614	318
			47.0876	246
			47.1139	302
			47.1402	259
			47.1664	317
			47.1927	290
			47.2189	297
			47.2452	277
			47.2715	278
			47.2977	294
			47.324	268
			47.3503	294
			47.3765	275
			47.4028	290
			47.429	307
			47.4553	288
			47.4816	298
			47.5078	295
			47.5341	285
			47.5603	293
			47.5866	260
			47.6129	317
			47.6391	279
			47.6654	284
			47.6916	267
			47.7179	311
			47.7442	322
			47.7704	297
			47.7967	267
			47.8229	319
			47.8492	268
			47.8755	285
			47.9017	295
			47.928	262
			47.9543	311
			47.9805	281
			48.0068	282
			48.033	284
			48.0593	295
			48.0855	304
			48.1118	299
			48.1381	314
			48.1643	304
			48.1906	276
			48.2169	267
			48.2431	276
			48.2694	289
			48.2956	299
			48.3219	295
			48.3482	282
			48.3744	275
			48.4007	327
			48.4269	305
			48.4532	259
			48.4795	321
			48.5057	293
			48.532	280
			48.5582	281
			48.5845	296
			48.6108	302
			48.637	297
			48.6633	293
			48.6895	308
			48.7158	287
			48.7421	278
			48.7683	304
			48.7946	272
			48.8209	308
			48.8471	291
			48.8734	260
			48.8996	271
			48.9259	293
			48.9522	298
			48.9784	297
			49.0047	283
			49.0309	315
			49.0572	323
			49.0834	303
			49.1097	331
			49.136	317
			49.1622	357
			49.1885	359
			49.2148	402
			49.241	431
			49.2673	450
			49.2935	506
			49.3198	533
			49.3461	583
			49.3723	635
			49.3986	546
			49.4248	508
			49.4511	457
			49.4774	449
			49.5036	407
			49.5299	417
			49.5561	393
			49.5824	361
			49.6087	318
			49.6349	326
			49.6612	269
			49.6874	298
			49.7137	295
			49.74	318
			49.7662	298
			49.7925	292
			49.8188	298
			49.845	277
			49.8713	289
			49.8975	274
			49.9238	312
			49.95	270
			49.9763	290
			50.0026	281
			50.0288	271
			50.0551	250
			50.0814	300
			50.1076	329
			50.1339	304
			50.1601	282
			50.1864	274
			50.2127	266
			50.2389	296
			50.2652	294
			50.2914	269
			50.3177	298
			50.344	241
			50.3702	299
			50.3965	299
			50.4227	301
			50.449	258
			50.4753	282
			50.5015	274
			50.5278	283
			50.554	271
			50.5803	285
			50.6066	291
			50.6328	269
			50.6591	267
			50.6853	268
			50.7116	284
			50.7379	290
			50.7641	282
			50.7904	283
			50.8167	255
			50.8429	273
			50.8692	293
			50.8954	273
			50.9217	297
			50.9479	307
			50.9742	278
			51.0005	284
			51.0267	305
			51.053	307
			51.0793	282
			51.1055	285
			51.1318	284
			51.158	293
			51.1843	283
			51.2106	279
			51.2368	289
			51.2631	270
			51.2893	291
			51.3156	274
			51.3419	290
			51.3681	273
			51.3944	278
			51.4206	280
			51.4469	291
			51.4732	256
			51.4994	277
			51.5257	272
			51.5519	281
			51.5782	306
			51.6045	256
			51.6307	315
			51.657	290
			51.6833	316
			51.7095	308
			51.7358	290
			51.762	310
			51.7883	305
			51.8145	330
			51.8408	299
			51.8671	310
			51.8933	294
			51.9196	283
			51.9459	291
			51.9721	314
			51.9984	290
			52.0246	299
			52.0509	276
			52.0772	288
			52.1034	309
			52.1297	291
			52.1559	317
			52.1822	288
			52.2085	285
			52.2347	299
			52.261	285
			52.2872	301
			52.3135	290
			52.3398	350
			52.366	332
			52.3923	370
			52.4185	363
			52.4448	392
			52.4711	419
			52.4973	447
			52.5236	446
			52.5498	482
			52.5761	536
			52.6024	542
			52.6286	443
			52.6549	466
			52.6812	406
			52.7074	396
			52.7337	404
			52.7599	353
			52.7862	329
			52.8124	302
			52.8387	336
			52.865	315
			52.8912	294
			52.9175	301
			52.9438	287
			52.97	291
			52.9963	288
			53.0225	299
			53.0488	300
			53.0751	285
			53.1013	284
			53.1276	309
			53.1538	254
			53.1801	300
			53.2064	308
			53.2326	279
			53.2589	280
			53.2851	289
			53.3114	305
			53.3377	299
			53.3639	286
			53.3902	302
			53.4164	266
			53.4427	288
			53.469	280
			53.4952	312
			53.5215	290
			53.5478	283
			53.574	270
			53.6003	280
			53.6265	289
			53.6528	294
			53.679	285
			53.7053	281
			53.7316	271
			53.7578	270
			53.7841	300
			53.8103	281
			53.8366	289
			53.8629	285
			53.8891	271
			53.9154	311
			53.9417	254
			53.9679	293
			53.9942	279
			54.0204	289
			54.0467	293
			54.073	273
			54.0992	270
			54.1255	304
			54.1517	262
			54.178	288
			54.2043	314
			54.2305	282
			54.2568	299
			54.283	260
			54.3093	276
			54.3356	283
			54.3618	249
			54.3881	287
			54.4143	268
			54.4406	324
			54.4669	293
			54.4931	279
			54.5194	282
			54.5457	297
			54.5719	265
			54.5982	276
			54.6244	306
			54.6507	285
			54.6769	273
			54.7032	280
			54.7295	267
			54.7557	274
			54.782	305
			54.8083	278
			54.8345	251
			54.8608	276
			54.887	294
			54.9133	265
			54.9396	276
			54.9658	284
			54.9921	306
			55.0183	304
			55.0446	277
			55.0709	289
			55.0971	308
			55.1234	271
			55.1496	285
			55.1759	311
			55.2022	272
			55.2284	312
			55.2547	280
			55.2809	291
			55.3072	301
			55.3335	307
			55.3597	315
			55.386	316
			55.4123	301
			55.4385	315
			55.4648	326
			55.491	367
			55.5173	370
			55.5436	371
			55.5698	400
			55.5961	433
			55.6223	466
			55.6486	453
			55.6748	478
			55.7011	455
			55.7274	413
			55.7536	422
			55.7799	388
			55.8062	383
			55.8324	365
			55.8587	331
			55.8849	340
			55.9112	303
			55.9375	303
			55.9637	284
			55.99	323
			56.0162	274
			56.0425	295
			56.0688	298
			56.095	282
			56.1213	268
			56.1475	276
			56.1738	296
			56.2001	272
			56.2263	283
			56.2526	280
			56.2788	294
			56.3051	264
			56.3314	284
			56.3576	295
			56.3839	254
			56.4102	281
			56.4364	271
			56.4627	301
			56.4889	292
			56.5152	275
			56.5414	299
			56.5677	279
			56.594	291
			56.6202	284
			56.6465	275
			56.6728	290
			56.699	277
			56.7253	277
			56.7515	263
			56.7778	277
			56.8041	280
			56.8303	264
			56.8566	270
			56.8828	300
			56.9091	275
			56.9354	263
			56.9616	278
			56.9879	292
			57.0141	278
			57.0404	268
			57.0667	279
			57.0929	280
			57.1192	291
			57.1454	253
			57.1717	302
			57.198	284
			57.2242	279
			57.2505	289
			57.2767	299
			57.303	289
			57.3293	276
			57.3555	253
			57.3818	264
			57.4081	284
			57.4343	268
			57.4606	300
			57.4868	274
			57.5131	287
			57.5393	323
			57.5656	271
			57.5919	260
			57.6181	269
			57.6444	282
			57.6707	292
			57.6969	298
			57.7232	278
			57.7494	303
			57.7757	290
			57.802	272
			57.8282	273
			57.8545	255
			57.8807	296
			57.907	260
			57.9333	240
			57.9595	270
			57.9858	274
			58.012	275
			58.0383	269
			58.0646	261
			58.0908	254
			58.1171	298
			58.1433	299
			58.1696	319
			58.1959	298
			58.2221	290
			58.2484	287
			58.2747	303
			58.3009	305
			58.3272	278
			58.3534	279
			58.3797	297
			58.4059	269
			58.4322	273
			58.4585	274
			58.4847	301
			58.511	281
			58.5373	312
			58.5635	292
			58.5898	310
			58.616	331
			58.6423	345
			58.6686	325
			58.6948	305
			58.7211	289
			58.7473	304
			58.7736	258
			58.7999	305
			58.8261	314
			58.8524	308
			58.8786	296
			58.9049	251
			58.9312	271
			58.9574	274
			58.9837	275
			59.01	292
			59.0362	297
			59.0625	309
			59.0887	275
			59.115	264
			59.1412	279
			59.1675	262
			59.1938	294
			59.22	293
			59.2463	287
			59.2726	282
			59.2988	282
			59.3251	272
			59.3513	268
			59.3776	303
			59.4038	303
			59.4301	279
			59.4564	267
			59.4826	269
			59.5089	282
			59.5352	294
			59.5614	269
			59.5877	288
			59.6139	269
			59.6402	291
			59.6665	264
			59.6927	267
			59.719	293
			59.7452	264
			59.7715	328
			59.7978	273
			59.824	266
			59.8503	279
			59.8765	259
			59.9028	283
			59.9291	256
			59.9553	301
			59.9816	265
			60.0078	264
			60.0341	283
			60.0604	293
			60.0866	273
			60.1129	278
			60.1392	271
			60.1654	268
			60.1917	255
			60.2179	282
			60.2442	271
			60.2704	313
			60.2967	293
			60.323	292
			60.3492	268
			60.3755	293
			60.4018	304
			60.428	285
			60.4543	314
			60.4805	274
			60.5068	301
			60.5331	292
			60.5593	289
			60.5856	283
			60.6118	273
			60.6381	282
			60.6644	262
			60.6906	296
			60.7169	291
			60.7431	257
			60.7694	275
			60.7957	294
			60.8219	314
			60.8482	284
			60.8745	278
			60.9007	284
			60.927	267
			60.9532	264
			60.9795	308
			61.0057	255
			61.032	300
			61.0583	296
			61.0845	305
			61.1108	265
			61.1371	275
			61.1633	280
			61.1896	290
			61.2158	308
			61.2421	290
			61.2683	250
			61.2946	251
			61.3209	287
			61.3471	222
			61.3734	291
			61.3997	268
			61.4259	284
			61.4522	336
			61.4784	310
			61.5047	316
			61.531	302
			61.5572	301
			61.5835	288
			61.6097	315
			61.636	316
			61.6623	290
			61.6885	276
			61.7148	314
			61.741	264
			61.7673	275
			61.7936	276
			61.8198	279
			61.8461	233
			61.8723	287
			61.8986	276
			61.9249	258
			61.9511	276
			61.9774	312
			62.0037	299
			62.0299	289
			62.0562	290
			62.0824	266
			62.1087	259
			62.135	271
			62.1612	294
			62.1875	291
			62.2137	281
			62.24	276
			62.2663	268
			62.2925	278
			62.3188	290
			62.345	259
			62.3713	257
			62.3976	259
			62.4238	289
			62.4501	294
[truncated: 287 more rows]

## Sheet: Supplementary Figs. 6, 8, 9
Fig. 6-XRD			Fig. 8-XPS			Fig. 9-MnCoO		Fig. 9-JCPDS-standard
2 Theta (degree)	Intensity (a.u.)		Binding Energy (eV)	Intensity (a.u.)		2 Theta (degree)	Intensity (a.u.)	2 Theta (degree)	Intensity (a.u.)
10.0077	515.743		1350.08	357366		10.0077	34.7315	18.392	0
10.034	528.629		1349.08	352701		10.034	17.418	18.392	14
10.0602	537.657		1348.08	348557		10.0602	6.96151	18.392
10.0865	543.2		1347.08	348092		10.0865	13.6479	29.655	0
10.1128	546.943		1346.08	344009		10.1128	5.7915	29.655	40
10.139	542.571		1345.08	346075		10.139	24.2493	29.655
10.1653	539.657		1344.08	344930		10.1653	21.7358	31.148	0
10.1915	550.343		1343.08	344605		10.1915	-5.9778	31.148	16
10.2178	533.629		1342.08	341644		10.2178	-14.8342	31.148
10.2441	515.686		1341.08	341766		10.2441	-0.20496	33.823	0
10.2703	505.829		1340.08	338728		10.2703	8.36718	33.823	55
10.2966	527.2		1339.08	337540		10.2966	9.39646	33.823
10.3229	524.371		1338.08	337886		10.3229	20.5686	36.327	0
10.3491	525.743		1337.08	332192		10.3491	20.5693	36.327	100
10.3754	528.086		1336.08	334049		10.3754	29.8271	36.327
10.4016	544.6		1335.08	330816		10.4016	39.685	40.245	0
10.4279	523.457		1334.08	330611		10.4279	23.1714	40.245	25
10.4542	490.114		1333.08	330068		10.4542	1.25785	40.245
10.4804	480.257		1332.08	329328		10.4804	5.14427	44.576	0
10.5067	508.229		1331.08	325785		10.5067	14.9735	44.576	35
10.5329	498.057		1330.08	328512		10.5329	16.8028	44.576
10.5592	484.457		1329.08	326022		10.5592	20.1178	51.941	0
10.5855	502.6		1328.08	328080		10.5855	24.2042	51.941	2
10.6117	529.371		1327.08	325869		10.6117	1.51924	51.941
10.638	528.086		1326.08	323004		10.638	-9.56576	53.512	0
10.6642	536.686		1325.08	321946		10.6642	-25.8793	53.512	14
10.6905	511.571		1324.08	324756		10.6905	-19.1072	53.512
10.7168	491.543		1323.08	322930		10.7168	-2.16364	54.44	0
10.743	474.286		1322.08	319884		10.743	6.6085	54.44	12
10.7693	496		1321.08	316934		10.7693	5.95207	54.44
10.7956	490.743		1320.08	316985		10.7956	-12.0472	57.05	0
10.8218	523.257		1319.08	315012		10.8218	-7.44652	57.05	6
10.8481	527.029		1318.08	316546		10.8481	0.29705	57.05
10.8743	533.286		1317.08	317129		10.8743	23.6978	58.722	0
10.9006	523.743		1316.08	317401		10.9006	13.0699	58.722	30
10.9268	529.457		1315.08	313791		10.9268	6.32775	58.722
10.9531	493.057		1314.08	314238		10.9531	14.3856	61.479	0
10.9794	484.429		1313.08	311003		10.9794	-1.52798	61.479	30
11.0056	500.571		1312.08	308160		11.0056	-7.35584	61.479
11.0319	542.229		1311.08	309380		11.0319	-2.61228	64.727	0
11.0581	519.314		1310.08	309233		11.0581	38.217	64.727	14
11.0844	471.171		1309.08	310836		11.0844	18.532	64.727
11.1107	449.657		1308.08	308902		11.1107	-10.5244	74.884	0
11.1369	499.286		1307.08	308429		11.1369	-23.838	74.884	8
11.1632	520.457		1306.08	306901		11.1632	3.13412	74.884
11.1895	503.886		1305.08	306552		11.1895	-4.52231	91.321	0
11.2157	470.714		1304.08	307934		11.2157	-11.293	91.321	8
11.242	492.914		1303.08	307079		11.242	-1.26375	91.321
11.2682	514.543		1302.08	306902		11.2682	17.1369	98.211	0
11.2945	521.971		1301.08	308183		11.2945	31.9948	98.211	8
11.3208	504.543		1300.08	306439		11.3208	26.5669	98.211
11.347	501.2		1299.08	305300		11.347	22.0248
11.3733	509		1298.08	303213		11.3733	13.7684
11.3995	492.857		1297.08	306279		11.3995	15.1691
11.4258	500.829		1296.08	301984		11.4258	1.7412
11.4521	493.543		1295.08	302296		11.4521	2.11334
11.4783	506.829		1294.08	306055		11.4783	13.0283
11.5046	508.829		1293.08	305663		11.5046	23.2005
11.5308	511.343		1292.08	304148		11.5308	13.6012
11.5571	489.743		1291.08	303197		11.5571	6.83046
11.5834	501.171		1290.08	304220		11.5834	11.3169
11.6096	527.114		1289.08	302531		11.6096	16.1462
11.6359	537.229		1288.08	300847		11.6359	9.83259
11.6622	525.829		1287.08	301022		11.6622	9.23329
11.6884	507.286		1286.08	302301		11.6884	12.7197
11.7147	496.6		1285.08	301964		11.7147	9.549
11.7409	494.686		1284.08	300132		11.7409	-4.16458
11.7672	500.943		1283.08	303289		11.7672	-4.50673
11.7934	491.2		1282.08	302048		11.7934	-11.6203
11.8197	514.171		1281.08	301116		11.8197	-12.1053
11.846	499.143		1280.08	300520		11.846	-5.3046
11.8722	490.943		1279.08	301312		11.8722	8.35325
11.8985	484.771		1278.08	302395		11.8985	28.6111
11.9247	511.229		1277.08	299736		11.9247	31.0118
11.951	511.543		1276.08	300829		11.951	16.3554
11.9773	516.171		1275.08	300826		11.9773	-12.4725
12.0035	515.086		1274.08	299428		12.0035	-8.78607
12.0298	495.714		1273.08	299063		12.0298	23.6146
12.0561	490.6		1272.08	299303		12.0561	34.7011
12.0823	478.629		1271.08	298319		12.0823	29.2161
12.1086	507.343		1270.08	303172		12.1086	15.9882
12.1348	503.229		1269.08	300966		12.1348	21.3032
12.1611	511.086		1268.08	302814		12.1611	17.6468
12.1874	488.143		1267.08	300624		12.1874	-3.75254
12.2136	505.971		1266.08	300740		12.2136	-22.3233
12.2399	519.714		1265.08	302074		12.2399	-9.46541
12.2661	546.686		1264.08	300396		12.2661	11.4496
12.2924	522.143		1263.08	299975		12.2924	16.0789
12.3187	506.571		1262.08	300515		12.3187	-0.149
12.3449	495.914		1261.08	301681		12.3449	-8.20543
12.3712	501.943		1260.08	299990		12.3712	-11.319
12.3974	473.629		1259.08	301031		12.3974	2.76741
12.4237	474.514		1258.08	303054		12.4237	9.79669
12.45	486.486		1257.08	299774		12.45	23.426
12.4762	501		1256.08	298565		12.4762	13.8838
12.5025	492.286		1255.08	302937		12.5025	-2.00118
12.5287	470.629		1254.08	303868		12.5287	-11.629
12.555	463.571		1253.08	300172		12.555	-5.08548
12.5813	482.629		1252.08	302614		12.5813	-2.68477
12.6075	501.257		1251.08	300568		12.6075	-14.5983
12.6338	493		1250.08	303146		12.6338	-3.79764
12.6601	483.229		1249.08	302932		12.6601	-13.5684
12.6863	492.657		1248.08	304664		12.6863	-10.4248
12.7126	486.686		1247.08	305724		12.7126	-3.88123
12.7388	489.114		1246.08	303777		12.7388	6.09091
12.7651	487.686		1245.08	306960		12.7651	10.6059
12.7913	500.743		1244.08	305905		12.7913	21.178
12.8176	486.286		1243.08	303918		12.8176	32.4645
12.8439	490.114		1242.08	303363		12.8439	14.2937
12.8701	500.743		1241.08	305117		12.8701	-0.33412
12.8964	503.943		1240.08	307387		12.8964	-21.6477
12.9227	499.057		1239.08	304169		12.9227	-21.6756
12.9489	492.371		1238.08	304974		12.9489	-25.0463
12.9752	498.857		1237.08	304522		12.9752	-13.217
13.0014	478.629		1236.08	307236		13.0014	-11.3591
13.0277	479.171		1235.08	306940		13.0277	-11.8442
13.054	485.914		1234.08	305540		13.054	-12.072
13.0802	495.314		1233.08	307325		13.0802	2.72869
13.1065	471.943		1232.08	307962		13.1065	15.1865
13.1327	470.286		1231.08	308943		13.1327	0.64439
13.159	464.286		1230.08	311428		13.159	-20.6406
13.1853	468.457		1229.08	312851		13.1853	-8.06848
13.2115	472.257		1228.08	312414		13.2115	5.87509
13.2378	474.286		1227.08	311966		13.2378	12.8472
13.264	462.4		1226.08	312286		13.264	-16.8092
13.2903	462.029		1225.08	312157		13.2903	-20.6942
13.3166	498.257		1224.08	313082		13.3166	-11.6078
13.3428	501.029		1223.08	312750		13.3428	-4.4928
13.3691	483.829		1222.08	313071		13.3691	-3.23495
13.3953	481.8		1221.08	311447		13.3953	-14.2628
13.4216	499.714		1220.08	312222		13.4216	-15.8907
13.4479	511.686		1219.08	311827		13.4479	-23.9185
13.4741	491.057		1218.08	307089		13.4741	-18.8035
13.5004	483.914		1217.08	303201		13.5004	-21.6314
13.5267	463.6		1216.08	305630		13.5267	-33.545
13.5529	464.629		1215.08	303953		13.5529	-18.7443
13.5792	464.514		1214.08	301621		13.5792	-9.80071
13.6054	482.286		1213.08	302551		13.6054	0
13.6317	487.143		1212.08	301122		13.6317	-23.4279
13.6579	493.257		1211.08	302083		13.6579	-20.6557
13.6842	480.714		1210.08	301505		13.6842	-29.2836
13.7105	477		1209.08	298007		13.7105	-31.4543
13.7367	468.314		1208.08	300864		13.7367	-22.0822
13.763	480.657		1207.08	300236		13.763	-13.51
13.7892	483.257		1206.08	297826		13.7892	-23.0808
13.8155	482.571		1205.08	298854		13.8155	-19.7658
13.8418	460.2		1204.08	301750		13.8418	14.2921
13.868	462.371		1203.08	302348		13.868	19.6071
13.8943	479.714		1202.08	300934		13.8943	-0.24935
13.9206	487.771		1201.08	301297		13.9206	-15.9915
13.9468	481.286		1200.08	300804		13.9468	-37.1908
13.9731	465.743		1199.08	302917		13.9731	-41.5044
13.9993	466.6		1198.08	299567		13.9993	-29.1608
14.0256	461.886		1197.08	298764		14.0256	-13.7315
14.0519	469.6		1196.08	303420		14.0519	-11.6451
14.0781	466.8		1195.08	302645		14.0781	-14.8444
14.1044	477.8		1194.08	304091		14.1044	-16.5865
14.1306	490.971		1193.08	305295		14.1306	-25.1573
14.1569	501.543		1192.08	302833		14.1569	-8.6137
14.1832	476.257		1191.08	303852		14.1832	-10.6987
14.2094	446		1190.08	304607		14.2094	-29.3837
14.2357	464.486		1189.08	304434		14.2357	-17.7259
14.2619	482.429		1188.08	305438		14.2619	1.132
14.2882	473.429		1187.08	302600		14.2882	-4.98158
14.3145	451.629		1186.08	304288		14.3145	-26.238
14.3407	461.514		1185.08	306805		14.3407	-14.0373
14.367	493.2		1184.08	306788		14.367	-6.00803
14.3932	505.857		1183.08	304506		14.3932	-20.9216
14.4195	487.971		1182.08	308646		14.4195	-23.4066
14.4458	466.057		1181.08	305659		14.4458	-30.663
14.472	466.543		1180.08	306164		14.472	-24.6052
14.4983	474.686		1179.08	307727		14.4983	-18.2045
14.5245	476.686		1178.08	306432		14.5245	-4.68949
14.5508	481.857		1177.08	309632		14.5508	-8.63164
14.5771	503.657		1176.08	308320		14.5771	-25.2595
14.6033	534.571		1175.08	308542		14.6033	-20.5731
14.6296	537.914		1174.08	306500		14.6296	-17.5438
14.6558	536.714		1173.08	312719		14.6558	1.57119
14.6821	533.2		1172.08	307181		14.6821	-3.8281
14.7084	519.543		1171.08	310093		14.7084	-4.57025
14.7346	494.171		1170.08	310928		14.7346	-15.4838
14.7609	478.229		1169.08	310843		14.7609	-26.9403
14.7872	479.657		1168.08	313110		14.7872	-28.6538
14.8134	470.514		1167.08	314393		14.8134	-33.4246
14.8397	478.629		1166.08	311313		14.8397	-10.8239
14.8659	457.229		1165.08	312223		14.8659	-22.6231
14.8922	476.229		1164.08	313922		14.8922	-19.7081
14.9185	495.114		1163.08	313330		14.9185	-19.6217
14.9447	503.914		1162.08	315086		14.9447	18.3504
14.971	491.514		1161.08	315968		14.971	24.894
14.9972	472.914		1160.08	313916		14.9972	7.86612
15.0235	469.371		1159.08	317344		15.0235	-41.1046
15.0498	462.257		1158.08	314038		15.0498	-58.2753
15.076	472.714		1157.08	314848		15.076	-37.0175
15.1023	472.571		1156.08	317513		15.1023	11.4975
15.1285	484.2		1155.08	315458		15.1285	-2.53034
15.1548	477.657		1154.08	318007		15.1548	-5.50106
15.1811	472.171		1153.08	317390		15.1811	-11.6146
15.2073	467.657		1152.08	315274		15.2073	-1.67107
15.2336	461.343		1151.08	316617		15.2336	-15.3561
15.2598	441.229		1150.08	319238		15.2598	2.90177
15.2861	441.286		1149.08	319226		15.2861	-2.81181
15.3124	466.314		1148.08	317125		15.3124	-4.8111
15.3386	477.857		1147.08	319936		15.3386	-18.0675
15.3649	463.2		1146.08	323512		15.3649	-14.0097
15.3911	454.086		1145.08	320855		15.3911	-9.43754
15.4174	465.057		1144.08	321392		15.4174	11.1346
15.4437	462.571		1143.08	321400		15.4437	5.84959
15.4699	447.171		1142.08	323749		15.4699	-5.69256
15.4962	459.486		1141.08	321472		15.4962	-30.8347
15.5224	468.143		1140.08	326744		15.5224	-38.8626
15.5487	467.629		1139.08	324811		15.5487	-39.719
15.575	461.514		1138.08	326921		15.575	-16.804
15.6012	472.971		1137.08	325381		15.6012	-4.97473
15.6275	494.571		1136.08	323054		15.6275	-16.1455
15.6538	492.514		1135.08	325279		15.6538	-33.5733
15.68	496.4		1134.08	326315		15.68	-24.8869
15.7063	492.714		1133.08	325310		15.7063	-6.71476
15.7325	491.257		1132.08	327573		15.7325	-15.3998
15.7588	450.971		1131.08	326788		15.7588	-10.3991
15.7851	440		1130.08	329751		15.7851	-2.28406
15.8113	451.057		1129.08	327538		15.8113	2.20236
15.8376	468.371		1128.08	332807		15.8376	-23.1112
15.8638	462.771		1127.08	329465		15.8638	-20.5391
15.8901	445.857		1126.08	331013		15.8901	-32.3669
15.9164	440.6		1125.08	328150		15.9164	-13.5091
15.9426	455.514		1124.08	330237		15.9426	-17.3655
15.9689	462.6		1123.08	329735		15.9689	1.86375
15.9951	465.486		1122.08	334283		15.9951	10.0645
16.0214	469.943		1121.08	330821		16.0214	24.7223
16.0477	465		1120.08	332315		16.0477	1.12302
16.0739	476.314		1119.08	335194		16.0739	-14.2763
16.1002	463.457		1118.08	332201		16.1002	-20.3898
16.1264	462.514		1117.08	333701		16.1264	-29.6748
16.1527	462.8		1116.08	338066		16.1527	-37.0456
16.179	479.514		1115.08	334318		16.179	-22.7306
16.2052	466.029		1114.08	334670		16.2052	-22.3013
16.2315	456.257		1113.08	332881		16.2315	-41.5006
16.2577	479.886		1112.08	336408		16.2577	-27.9285
16.284	498.8		1111.08	335730		16.284	-2.95632
16.3103	525.486		1110.08	337959		16.3103	-0.69847
16.3365	507.2		1109.08	337623		16.3365	-17.5263
16.3628	507.8		1108.08	338487		16.3628	-23.3542
16.3891	496.057		1107.08	336183		16.3891	-7.35348
16.4153	509.429		1106.08	341305		16.4153	-10.0099
16.4416	504.057		1105.08	342527		16.4416	-4.98064
16.4678	519.514		1104.08	340914		16.4678	-17.6942
16.4941	515.6		1103.08	342159		16.4941	-9.66494
16.5204	515.429		1102.08	342879		16.5204	9.7072
16.5466	536.057		1101.08	345568		16.5466	12.9079
16.5729	569.029		1100.08	343145		16.5729	0.50862
16.5991	588.886		1099.08	346050		16.5991	-18.8621
16.6254	619.543		1098.08	346164		16.6254	-2.60425
16.6517	661.029		1097.08	345385		16.6517	-1.48926
16.6779	717.714		1096.08	346924		16.6779	5.65431
16.7042	769.114		1095.08	351538		16.7042	-6.14498
16.7304	843.2		1094.08	346584		16.7304	-25.3157
16.7567	930.914		1093.08	346160		16.7567	-31.7721
16.783	1096.86		1092.08	347444		16.783	-11.1143
16.8092	1309.23		1091.08	347448		16.8092	-3.71358
16.8355	1583.74		1090.08	349185		16.8355	-15.6843
16.8617	1990.94		1089.08	350826		16.8617	-11.9122
16.888	2513.31		1088.08	347089		16.888	-11.3972
16.9143	3345.94		1087.08	350779		16.9143	-20.1965
16.9405	4436.94		1086.08	350545		16.9405	-21.1958
16.9668	4757.97		1085.08	352071		16.9668	-19.0522
16.993	3801.49		1084.08	352277		16.993	-20.6515
17.0193	2187.23		1083.08	348901		17.0193	-21.3365
17.0456	1128.4		1082.08	353622		17.0456	-17.0786
17.0718	637.657		1081.08	354010		17.0718	-25.4208
17.0981	570.286		1080.08	355979		17.0981	-22.2201
17.1243	599.257		1079.08	354205		17.1243	-24.5908
17.1506	613.029		1078.08	357845		17.1506	-19.9329
17.1769	565.314		1077.08	356230		17.1769	-23.0465
17.2031	521.857		1076.08	357721		17.2031	-4.24581
17.2294	519.086		1075.08	357595		17.2294	0.04061
17.2556	544.314		1074.08	360540		17.2556	6.89847
17.2819	549.8		1073.08	361487		17.2819	0.95632
17.3082	540.771		1072.08	359951		17.3082	-2.84298
17.3344	527.286		1071.08	359267		17.3344	-6.18512
17.3607	545.343		1070.08	358360		17.3607	-3.84156
17.3869	547.4		1069.08	362219		17.3869	-0.66942
17.4132	529.2		1068.08	361989		17.4132	-10.6973
17.4395	512.086		1067.08	363225		17.4395	-8.09658
17.4657	530.2		1066.08	362367		17.4657	-8.78158
17.492	518.086		1065.08	362961		17.492	4.6477
17.5182	499.857		1064.08	362067		17.5182	0.56269
17.5445	483.114		1063.08	366647		17.5445	9.99197
17.5708	507.857		1062.08	366092		17.5708	17.907
17.597	521.057		1061.08	366197		17.597	26.8791
17.6233	507.314		1060.08	370557		17.6233	9.02267
17.6496	492.171		1059.08	364870		17.6496	-3.17662
17.6758	490.457		1058.08	369130		17.6758	-10.9473
17.7021	508.229		1057.08	367381		17.7021	-15.6609
17.7283	500.2		1056.08	368576		17.7283	-8.54593
17.7546	504.143		1055.08	368835		17.7546	3.51192
17.7809	508.914		1054.08	371261		17.7809	-7.94451
17.8071	513.571		1053.08	372152		17.8071	0.68477
17.8334	510.057		1052.08	374082		17.8334	17.4855
17.8596	524.8		1051.08	372435		17.8596	26.1148
17.8859	523.571		1050.08	373557		17.8859	27.7155
17.9122	522.029		1049.08	375708		17.9122	27.659
17.9384	512.914		1048.08	375613		17.9384	42.0026
17.9647	505.829		1047.08	375030		17.9647	51.7747
17.9909	496.657		1046.08	376042		17.9909	77.7754
18.0172	496.429		1045.08	375898		18.0172	57.1476
18.0435	501		1044.08	379371		18.0435	37.3197
18.0697	483.029		1043.08	385484		18.0697	28.4061
18.096	478.343		1042.08	378929		18.096	53.6354
18.1222	472.8		1041.08	379251		18.1222	61.4076
18.1485	467.714		1040.08	380831		18.1485	47.7511
18.1748	478.714		1039.08	384001		18.1748	31.1804
18.201	495.629		1038.08	381866		18.201	35.6954
18.2273	500.171		1037.08	384827		18.2273	51.3247
18.2536	485.914		1036.08	381376		18.2536	58.0111
18.2798	495.543		1035.08	382038		18.2798	65.4404
18.3061	505.8		1034.08	385784		18.3061	59.6697
18.3323	504.286		1033.08	387096		18.3323	65.2704
18.3586	500.971		1032.08	386538		18.3586	39.1854
18.3849	508.657		1031.08	386776		18.3849	38.8432
18.4111	511.971		1030.08	388655		18.4111	27.1011
18.4374	499.4		1029.08	389402		18.4374	41.1589
18.4636	489.857		1028.08	389433		18.4636	31.3596
18.4899	487.057		1027.08	391731		18.4899	39.3032
18.5161	497.714		1026.08	389709		18.5161	46.9325
18.5424	486.343		1025.08	394533		18.5424	41.5618
18.5687	488.343		1024.08	388306		18.5687	29.1625
18.5949	483.943		1023.08	395252		18.5949	23.0489
18.6212	508.971		1022.08	395016		18.6212	34.9353
18.6475	495.914		1021.08	397063		18.6475	34.536
18.6737	493.086		1020.08	404460		18.6737	52.9653
18.7	502.657		1019.08	398724		18.7	31.2517
18.7262	526.971		1018.08	398334		18.7262	27.5096
18.7525	520		1017.08	398157		18.7525	33.996
18.7788	489.914		1016.08	400120		18.7788	46.4538
18.805	477.714		1015.08	398349		18.805	19.5117
18.8313	473.6		1014.08	400419		18.8313	9.45525
18.8575	484.914		1013.08	402592		18.8575	15.5702
18.8838	478.457		1012.08	400506		18.8838	12.971
18.9101	464.314		1011.08	406071		18.9101	21.086
18.9363	473.914		1010.08	406539		18.9363	18.0581
18.9626	488.6		1009.08	407580		18.9626	30.6302
18.9888	480.229		1008.08	409446		18.9888	32.5452
19.0151	468.2		1007.08	408474		19.0151	56.3745
19.0414	481.6		1006.08	407768		19.0414	42.8895
19.0676	493.714		1005.08	407787		19.0676	19.6616
19.0939	476.314		1004.08	409008		19.0939	-2.25195
19.1201	464.714		1003.08	409542		19.1201	10.4631
19.1464	484.657		1002.08	407893		19.1464	13.2923
19.1727	500.486		1001.08	409641		19.1727	3.52161
19.1989	496.086		1000.08	412628		19.1989	20.6652
19.2252	490.857		999.08	413747		19.2252	39.5516
19.2514	485.286		998.08	416321		19.2514	37.7237
19.2777	500.229		997.08	417669		19.2777	15.953
19.304	495.686		996.08	425477		19.304	-5.98914
19.3302	486.771		995.08	426325		19.3302	-0.04557
19.3565	461.371		994.08	431146		19.3565	-2.95915
19.3828	488.314		993.08	433037		19.3828	14.3558
19.409	506.743		992.08	426671		19.409	14.328
19.4353	512.971		991.08	423175		19.4353	25.9001
19.4615	528.143		990.08	419488		19.4615	26.7865
19.4878	520.571		989.08	418027		19.4878	21.6444
19.5141	501.286		988.08	418457		19.5141	2.13081
19.5403	478.057		987.08	415621		19.5403	-5.21133
19.5666	482.8		986.08	410758		19.5666	1.44652
19.5928	484.971		985.08	411629		19.5928	-1.38135
19.6191	496.2		984.08	409248		19.6191	-18.0092
19.6454	509.571		983.08	409658		19.6454	-7.95136
19.6716	503.771		982.08	412894		19.6716	1.56364
19.6979	489.8		981.08	413532		19.6979	18.7072
19.7241	507.286		980.08	415263		19.7241	4.25077
19.7504	528.029		979.08	419084		19.7504	-3.91995
19.7767	525.257		978.08	426578		19.7767	-12.9478
19.8029	504.314		977.08	436668		19.8029	4.48146
19.8292	508.4		976.08	449177		19.8292	8.93932
19.8554	516.543		975.08	460070		19.8554	1.34002
19.8817	517.6		974.08	470829		19.8817	-10.1736
19.908	496.4		973.08	468120		19.908	-10.5157
19.9342	489.686		972.08	451295		19.9342	-0.51499
19.9605	485.371		971.08	439399		19.9605	0
19.9868	503.229		970.08	422975		19.9868	0.37551
20.013	491.714		969.08	418481		20.013	0.80816
20.0393	500.457		968.08	412629		20.0393	-0.53061
20.0655	509.457		967.08	410471		20.0655	-16.898
20.0918	514.429		966.08	404723		20.0918	-21.0082
20.1181	503.429		965.08	398510		20.1181	-1.06122
20.1443	496.4		964.08	397993		20.1443	14.8
20.1706	504.857		963.08	398033		20.1706	4.03265
20.1968	496.257		962.08	396648		20.1968	-7.50612
20.2231	468.029		961.08	397377		20.2231	-2.6449
20.2493	464.343		960.08	393894		20.2493	-4.58367
20.2756	470.857		959.08	393610		20.2756	0.56327
20.3019	498.886		958.08	392041		20.3019	-6.66122
20.3281	498.943		957.08	394669		20.3281	-10.8286
20.3544	490.2		956.08	396576		20.3544	-20.9102
20.3806	466.229		955.08	394825		20.3806	-9.27755
20.4069	481.114		954.08	394356		20.4069	13.1837
20.4332	507.686		953.08	394146		20.4332	18.902
20.4594	503.857		952.08	393801		20.4594	21.0204
20.4857	515.829		951.08	394812		20.4857	11.4816
20.512	523.171		950.08	394336		20.512	0.91429
20.5382	522.143		949.08	391869		20.5382	-3.42449
20.5645	492.229		948.08	390820		20.5645	-11.8204
20.5907	499.829		947.08	397548		20.5907	-21.5306
20.617	502.257		946.08	394498		20.617	-41.3837
20.6433	498.486		945.08	396182		20.6433	-32.0367
20.6695	484.914		944.08	393305		20.6695	-12.3184
20.6958	474.486		943.08	388594		20.6958	0
20.722	498.057		942.08	375665		20.722	12.4784
20.7483	512.943		941.08	367591		20.7483	5.64242
20.7746	505.943		940.08	365608		20.7746	-5.62208
20.8008	485.143		939.08	364161		20.8008	-19.9723
20.8271	492.571		938.08	364821		20.8271	-10.1511
20.8533	498.229		937.08	363780		20.8533	-4.27273
20.8796	485.571		936.08	365631		20.8796	-4.65152
20.9059	487.343		935.08	364428		20.9059	-20.0875
20.9321	480.857		934.08	367996		20.9321	-28.8662
20.9584	476.543		933.08	365232		20.9584	-36.3879
20.9846	466.6		932.08	363164		20.9846	1.74762
21.0109	480.8		931.08	365038		21.0109	15.3403
21.0372	498.657		930.08	366000		21.0372	16.1043
21.0634	512.914		929.08	361199		21.0634	-25.1602
21.0897	501.629		928.08	364625		21.0897	-14.8532
21.116	480.771		927.08	366001		21.116	-6.51775
21.1422	483.914		926.08	367355		21.1422	-2.66797
21.1685	497.829		925.08	365832		21.1685	-26.9039
21.1947	493.343		924.08	365811		21.1947	-18.4827
21.221	493.486		923.08	359038		21.221	-0.14719
21.2473	495.4		922.08	357315		21.2473	-9.35455
21.2735	497.086		921.08	357981		21.2735	-26.7905
21.2998	489.571		920.08	357665		21.2998	-10.9407
21.326	508.743		919.08	354913		21.326	3.56623
21.3523	518.943		918.08	353144		21.3523	-2.35541
21.3786	521.514		917.08	351821		21.3786	-14.8485
21.4048	501.4		916.08	352808		21.4048	-17.5987
21.4311	491.286		915.08	355149		21.4311	-26.9775
21.4573	463.771		914.08	351980		21.4573	-27.8706
21.4836	460.486		913.08	353552		21.4836	-16.7065
21.5099	472.686		912.08	355548		21.5099	-16.0567
21.5361	480.457		911.08	355693		21.5361	-24.8641
21.5624	460.571		910.08	355846		21.5624	-28.5
21.5886	440.057		909.08	358562		21.5886	-15.6788
21.6149	470		908.08	359527		21.6149	-22.1719
21.6412	493.429		907.08	363661		21.6412	-26.9792
21.6674	492.971		906.08	369126		21.6674	-28.158
21.6937	475.171		905.08	372204		21.6937	-3.42251
21.7199	469.314		904.08	373300		21.7199	-1.88701
21.7462	472.257		903.08	381396		21.7462	-5.38009
21.7725	487.943		902.08	377942		21.7725	-5.01602
21.7987	495.543		901.08	374956		21.7987	-9.90909
21.825	481.543		900.08	377161		21.825	-11.4307
21.8513	451.8		899.08	373372		21.8513	-5.29524
21.8775	493.4		898.08	370938		21.8775	-2.35974
21.9038	501.486		897.08	368198		21.9038	-6.73853
21.93	498.371		896.08	363938		21.93	-15.9173
21.9563	469.514		895.08	359747		21.9563	-10.8104
21.9825	475.857		894.08	350930		21.9825	-37.4749
22.0088	469.143		893.08	345995		22.0088	-29.7965
22.0351	470.857		892.08	341298		22.0351	-32.4325
22.0613	485.029		891.08	339339		22.0613	-34.0398
22.0876	481.8		890.08	335406		22.0876	-35.8758
22.1138	474.771		889.08	337174		22.1138	-16.4546
22.1401	472.514		888.08	337197		22.1401	-1.03333
22.1664	505		887.08	336352		22.1664	-3.89784
22.1926	508.4		886.08	336164		22.1926	-12.1909
22.2189	503.343		885.08	338518		22.2189	-39.684
22.2451	485.629		884.08	337432		22.2451	-37.5485
22.2714	482.257		883.08	337740		22.2714	-10.6416
22.2977	461.514		882.08	335960		22.2977	19.5225
22.3239	472.429		881.08	337642		22.3239	23.1151
22.3502	516.057		880.08	334264		22.3502	5.39351
22.3765	510.514		879.08	332837		22.3765	0.35758
22.4027	496.314		878.08	335138		22.4027	-19.1926
22.429	462.829		877.08	334256		22.429	-33.3143
22.4552	484.029		876.08	337295		22.4552	-40.7502
22.4815	483.943		875.08	337686		22.4815	-25.0719
22.5078	500.829		874.08	335972		22.5078	-13.2792
22.534	506.857		873.08	337418		22.534	-3.68658
22.5603	509.829		872.08	336504		22.5603	7.42035
22.5865	513.743		871.08	339496		22.5865	16.6987
22.6128	498.943		870.08	337737		22.6128	15.8913
22.6391	492.314		869.08	339901		22.6391	-1.85887
22.6653	484.629		868.08	335905		22.6653	-18.1805
22.6916	492.286		867.08	340541		22.6916	-13.9307
22.7178	476.2		866.08	337855		22.7178	-15.0238
22.7441	473.257		865.08	336039		22.7441	-30.5454
22.7704	477.457		864.08	337895		22.7704	-29.7528
22.7966	507.914		863.08	336698		22.7966	-1.61732
22.8229	504.543		862.08	340673		22.8229	16.7182
22.8492	509.371		861.08	339704		22.8492	-0.20346
22.8754	505.286		860.08	340039		22.8754	-7.03939
22.9017	514.857		859.08	337270		22.9017	-6.56104
22.9279	505.229		858.08	342811		22.9279	6.54589
22.9542	493.286		857.08	345533		22.9542	1.70996
22.9805	472.657		856.08	344229		22.9805	2.27403
23.0067	461		855.08	348846		23.0067	-6.44762
23.033	455.486		854.08	349527		23.033	-12.255
23.0592	484.057		853.08	345910		23.0592	-8.83377
23.0855	509.971		852.08	349110		23.0855	-7.81255
23.1118	493.143		851.08	351242		23.1118	11.9515
23.138	483.971		850.08	352238		23.138	19.7442
23.1643	481.514		849.08	353039		23.1643	-3.14892
23.1905	494.457		848.08	356871		23.1905	-20.1849
23.2168	485.8		847.08	353662		23.2168	-12.8208
23.2431	497.886		846.08	347820		23.2431	-4.25671
23.2693	491.886		845.08	349604		23.2693	-4.14978
23.2956	498.086		844.08	343745		23.2956	20.3
23.3218	495.143		843.08	342484		23.3218	31.5498
23.3481	484.343		842.08	341883		23.3481	5.22814
23.3744	493.057		841.08	341011		23.3744	-21.2364
23.4006	500.629		840.08	340456		23.4006	-28.7009
23.4269	494.2		839.08	344747		23.4269	-9.07965
23.4531	496.886		838.08	341754		23.4531	2.57013
23.4794	512.657		837.08	344070		23.4794	10.9056
23.5057	501		836.08	335586		23.5057	1.98398
23.5319	477.914		835.08	337103		23.5319	1.29091
23.5582	489.8		834.08	338219		23.5582	-1.57359
23.5844	504.8		833.08	336154		23.5844	-0.00952
23.6107	547.6		832.08	335744		23.6107	5.06883
23.637	551.571		831.08	337572		23.637	-4.45281
23.6632	550.286		830.08	333745		23.6632	-8.80303
23.6895	528.057		829.08	324876		23.6895	6.21818
23.7157	553.486		828.08	320965		23.7157	18.3822
23.742	539.8		827.08	319579		23.742	10.1749
23.7683	549.343		826.08	320279		23.7683	-9.31818
23.7945	576.771		825.08	317503		23.7945	-0.29697
23.8208	656.543		824.08	318062		23.8208	14.3814
23.847	719.657		823.08	317111		23.847	19.5169
23.8733	799.914		822.08	316986		23.8733	1.62381
23.8996	881.486		821.08	315020		23.8996	-23.4121
23.9258	988.143		820.08	314977		23.9258	-39.7052
23.9521	1179.94		819.08	315937		23.9521	-43.3126
23.9783	1451.23		818.08	318307		23.9783	-24.4913
24.0046	1784.51		817.08	315141		24.0046	-6.47013
24.0309	2221.51		816.08	315020		24.0309	1.89394
24.0571	2639.91		815.08	311396		24.0571	5.45801
24.0834	2709.49		814.08	313080		24.0834	-3.46364
24.1096	2395.6		813.08	311736		24.1096	-3.38528
24.1359	1882.63		812.08	313459		24.1359	4.55022
24.1622	1330.51		811.08	312164		24.1622	0
24.1884	885.4		810.08	309290		24.1884	0
24.2147	674.457		809.08	309380		24.2147	4.0441
24.241	626.029		808.08	309280		24.241	0.25963
24.2672	594.571		807.08	311528		24.2672	-0.95342
24.2935	578.971		806.08	314342		24.2935	-11.2522
24.3197	553.629		805.08	317076		24.3197	1.27764
24.346	534.657		804.08	317724		24.346	6.77888
24.3723	542.771		803.08	324142		24.3723	27.5944
24.3985	527.343		802.08	327325		24.3985	12.8956
24.4248	523.343		801.08	325162		24.4248	-1.68882
24.451	477.429		800.08	320861		24.451	-0.24472
24.4773	485.829		799.08	319696		24.4773	5.48509
24.5036	489.2		798.08	320104		24.5036	3.24348
24.5298	519.286		797.08	327360		24.5298	1.31615
24.5561	518.914		796.08	340363		24.5561	14.446
24.5823	529.057		795.08	349439		24.5823	24.6329
24.6086	520.743		794.08	348731		24.6086	33.277
24.6349	524.429		793.08	317824		24.6349	19.864
24.6611	540.4		792.08	297388		24.6611	0.33665
24.6874	535		791.08	294056		24.6874	-13.2764
24.7137	505.371		790.08	295591		24.7137	-0.00373
24.7399	526.229		789.08	306443		24.7399	23.0689
24.7662	525.629		788.08	307235		24.7662	42.9416
24.7924	488.886		787.08	308267		24.7924	35.9571
24.8187	462.743		786.08	316093		24.8187	12.0298
24.845	501.229		785.08	317412		24.845	2.81677
24.8712	511.229		784.08	313661		24.8712	1.08944
24.8975	515.743		783.08	318506		24.8975	-4.7236
24.9237	511.486		782.08	334452		24.9237	-24.0224
24.95	491.657		781.08	353307		24.95	-13.4925
24.9763	452.686		780.08	393330		24.9763	4.23727
25.0025	453.657		779.08	409002		25.0025	16.6242
25.0288	486.371		778.08	337994		25.0288	-5.16025
25.055	520.943		777.08	277915		25.055	-0.43043
25.0813	514.543		776.08	267081		25.0813	24.2708
25.1076	515.714		775.08	261531		25.1076	33.6863
25.1338	501.943		774.08	259026		25.1338	6.53043
25.1601	491.857		773.08	260947		25.1601	6.97453
25.1863	482.4		772.08	260835		25.1863	7.93292
25.2126	489.543		771.08	257040		25.2126	0.20559
25.2389	483.486		770.08	254503		25.2389	-3.12174
25.2651	469.371		769.08	251054		25.2651	17.0367
25.2914	479.143		768.08	239734		25.2914	5.10932
25.3176	473.229		767.08	226244		25.3176	-3.24658
25.3439	486.543		766.08	218440		25.3439	-0.0882
25.3702	490.629		765.08	213158		25.3702	13.4988
25.3964	487.343		764.08	209638		25.3964	0
25.4227	473		763.08	204485		25.4227	3.86343
25.4489	461.6		762.08	204954		25.4489	-1.33028
25.4752	462.943		761.08	201666		25.4752	-3.86685
25.5015	461.657		760.08	197982		25.5015	-15.2034
25.5277	476.571		759.08	199794		25.5277	-14.34
25.554	472.829		758.08	198595		25.554	2.20916
25.5802	473.971		757.08	197383		25.5802	11.2726
25.6065	471.829		756.08	197237		25.6065	8.76459
25.6328	462.343		755.08	195288		25.6328	-14.0863
25.659	484.914		754.08	193380		25.659	-8.13712
25.6853	487.686		753.08	194479		25.6853	0.89774
25.7115	504.657		752.08	194321		25.7115	10.4183
25.7378	476.714		751.08	191323		25.7378	13.396
25.7641	461		750.08	190882		25.7641	23.3452
25.7903	457.657		749.08	193175		25.7903	16.2086
25.8166	465.114		748.08	192056		25.8166	-6.27081
25.8428	467.286		747.08	192959		25.8428	-17.9217
25.8691	481.686		746.08	194565		25.8691	12.456
25.8954	516.114		745.08	192477		25.8954	19.948
25.9216	480.171		744.08	192573		25.9216	5.06863
25.9479	452.657		743.08	193146		25.9479	0.61777
25.9742	475.343		742.08	195228		25.9742	4.39549
26.0004	497.143		741.08	195446		26.0004	-18.4839
26.0267	463.857		740.08	193694		26.0267	-34.3634
26.0529	465.4		739.08	193357		26.0529	-24.7285
26.0792	473.286		738.08	197216		26.0792	-12.9222
26.1055	486.2		737.08	194869		26.1055	-24.1731
26.1317	481.857		736.08	194812		26.1317	-20.1096
26.158	501.714		735.08	194824		26.158	-19.6748
26.1842	496.171		734.08	192373		26.1842	0.6458
26.2105	480.714		733.08	193247		26.2105	5.30923
26.2368	460.6		732.08	195406		26.2368	14.9441
26.263	448.457		731.08	195691		26.263	19.9504
26.2893	447.257		730.08	192480		26.2893	20.7567
26.3155	456.971		729.08	194140		26.3155	-16.2656
26.3418	483.257		728.08	196033		26.3418	-38.8879
26.3681	491.457		727.08	193766		26.3681	-25.9388
26.3943	484.486		726.08	195034		26.3943	6.8961
26.4206	482.257		725.08	196451		26.4206	3.21668
26.4468	484.914		724.08	196952		26.4468	-13.4342
26.4731	476.743		723.08	198037		26.4731	-5.65646
26.4994	466.543		722.08	199760		26.4994	-3.99303
26.5256	480		721.08	204595		26.5256	-8.7296
26.5519	470.629		720.08	206414		26.5519	-31.1805
26.5782	469.514		719.08	207136		26.5782	-28.4313
26.6044	451.8		718.08	212965		26.6044	-31.1107
26.6307	460.886		717.08	213179		26.6307	-27.6759
26.6569	456.657		716.08	213728		26.6569	-13.641
26.6832	455.571		715.08	214579		26.6832	5.62242
26.7095	471.914		714.08	215853		26.7095	22.6858
26.7357	474.229		713.08	216591		26.7357	-2.10786
26.762	483.886		712.08	220151		26.762	-18.1016
26.7882	444.714		711.08	216230		26.7882	-22.0667
26.8145	474.257		710.08	212020		26.8145	-16.289
26.8407	480.114		709.08	202345		26.8407	-25.0827
26.867	479		708.08	195503		26.867	-25.705
26.8933	459.971		707.08	189751		26.8933	-8.98442
26.9195	463.686		706.08	186667		26.9195	-1.86384
26.9458	464.943		705.08	183255		26.9458	5.14245
26.9721	465.229		704.08	187507		26.9721	-18.3655
26.9983	462.743		703.08	187314		26.9983	-17.6735
27.0246	468.4		702.08	185409		27.0246	-5.23869
27.0508	463.943		701.08	186141		27.0508	-0.48954
27.0771	473.229		700.08	186683		27.0771	-23.969
27.1034	464.171		699.08	185829		27.1034	-27.677
27.1296	488.971		698.08	184698		27.1296	-6.55639
27.1559	479.743		697.08	187232		27.1559	-25.4358
27.1821	468.086		696.08	187516		27.1821	-41.601
27.2084	444.286		695.08	184225		27.2084	-40.5947
27.2347	475.543		694.08	182611		27.2347	-25.3027
27.2609	482.657		693.08	181475		27.2609	-25.8964
27.2872	476.171		692.08	181085		27.2872	-15.4901
27.3134	455.371		691.08	182273		27.3134	-7.0838
27.3397	480.343		690.08	181472		27.3397	-11.7918
27.366	493.371		689.08	182678		27.366	-10.3569
27.3922	479.371		688.08	179139		27.3922	-3.75065
27.4185	462.771		687.08	179938		27.4185	-3.68722
27.4447	444.4		686.08	182568		27.4447	0.46193
27.471	429.543		685.08	182583		27.471	-8.53178
27.4973	424.514		684.08	181603		27.4973	-16.0969
27.5235	454.771		683.08	182406		27.5235	-21.2049
27.5498	473.686		682.08	184770		27.5498	-13.9415
27.576	470.771		681.08	185795		27.576	-17.2495
27.6023	459.457		680.08	185061		27.6023	-20.5575
27.6286	449.171		679.08	188541		27.6286	-14.8941
27.6548	453.943		678.08	188384		27.6548	-28.0878
27.6811	462.057		677.08	187700		27.6811	-28.8529
27.7074	459.914		676.08	187361		27.7074	-24.2466
27.7336	440.143		675.08	187646		27.7336	-6.6689
27.7599	444.457		674.08	188250		27.7599	-8.31975
27.7861	465.457		673.08	187803		27.7861	-30.742
27.8124	463.057		672.08	188214		27.8124	-46.5358
27.8387	464.629		671.08	189011		27.8387	-33.4152
27.8649	464.743		670.08	185682		27.8649	0.19111
27.8912	465.714		669.08	187789		27.8912	10.3974
27.9174	450.571		668.08	189754		27.9174	3.34655
27.9437	481.543		667.08	188973		27.9437	-11.79
27.97	500.229		666.08	190085		27.97	-26.3552
27.9962	482.543		665.08	194986		27.9962	-35.1203
28.0225	455.629		664.08	195383		28.0225	-34.3426
28.0487	469.114		663.08	197632		28.0487	-32.2792
28.075	493.2		662.08	195013		28.075	-23.1014
28.1013	475.571		661.08	195289		28.1013	-1.58086
28.1275	463.971		660.08	186634		28.1275	-6.20314
28.1538	493.371		659.08	187418		28.1538	-6.93971
28.18	495.857		658.08	188161		28.18	-13.5048
28.2063	482.629		657.08	192051		28.2063	-3.01285
28.2326	463.571		656.08	200038		28.2326	-8.8637
28.2588	497.971		655.08	215718		28.2588	-12.7717
28.2851	504.714		654.08	236867		28.2851	-32.794
28.3113	497.343		653.08	269801		28.3113	-51.102
28.3376	507.086		652.08	279892		28.3376	-36.7243
28.3639	523.457		651.08	240554		28.3639	-8.88941
28.3901	521.457		650.08	198539		28.3901	-6.94026
28.4164	477		649.08	173162		28.4164	-13.7625
28.4427	459.543		648.08	161909		28.4427	-10.9277
28.4689	462.686		647.08	162853		28.4689	-10.8071
28.4952	464.029		646.08	165640		28.4952	-43.3437
28.5214	458.571		645.08	175996		28.5214	-48.6231
28.5477	460.629		644.08	194445		28.5477	-41.7311
28.5739	450.886		643.08	229276		28.5739	-53.1248
28.6002	452.6		642.08	283223		28.6002	-70.4614
28.6265	434.943		641.08	333096		28.6265	-40.2265
28.6527	444.314		640.08	311395		28.6527	3.17977
28.679	447.257		639.08	209804		28.679	-1.04252
28.7052	467.343		638.08	114159		28.7052	-18.7791
28.7315	454.8		637.08	94209.1		28.7315	-37.3156
28.7578	435.914		636.08	88283.4		28.7578	-32.9379
28.784	436.143		635.08	87191.2		28.784	-38.2459
28.8103	470.286		634.08	87940		28.8103	-23.9539
28.8366	493.4		633.08	85812.3		28.8366	-18.5762
28.8628	461.371		632.08	85003.6		28.8628	-13.2842
28.8891	425.657		631.08	85138.7		28.8891	-15.0494
28.9153	447.914		630.08	85516.6		28.9153	-14.4716
28.9416	477.914		629.08	85711.5		28.9416	-12.5796
28.9679	477.657		628.08	87458.7		28.9679	-3.5162
28.9941	468.943		627.08	85973.8		28.9941	5.03295
29.0204	463.286		626.08	84843.5		29.0204	-5.64648
29.0466	445.371		625.08	86525.4		29.0466	-3.84019
29.0729	437.429		624.08	87057.3		29.0729	6.22324
29.0992	441.514		623.08	86539.1		29.0992	10.401
29.1254	447.829		622.08	86717.5		29.1254	-4.22133
29.1517	459.057		621.08	85317.9		29.1517	3.69925
29.1779	463.714		620.08	85487.9		29.1779	34.8198
29.2042	471		619.08	86932.6		29.2042	40.1118
29.2305	465.057		618.08	86633		29.2305	29.7467
29.2567	438.457		617.08	86419.5		29.2567	35.4673
29.283	412.229		616.08	86173		29.283	63.3021
29.3092	430		615.08	86810.3		29.3092	54.6227
29.3355	449.571		614.08	87960.7		29.3355	31.1147
29.3618	472.657		613.08	86151.6		29.3618	17.2067
29.388	496.657		612.08	88187.6		29.388	26.4416
29.4143	508.886		611.08	86693.9		29.4143	22.8764
29.4406	508.6		610.08	88803.8		29.4406	22.7684
29.4668	498.114		609.08	87477.8		29.4668	25.7747
29.4931	489.229		608.08	86995.2		29.4931	14.581
29.5193	489.886		607.08	89169.7		29.5193	1.73014
29.5456	508.543		606.08	88873.5		29.5456	16.3364
29.5719	552.6		605.08	88156.6		29.5719	28.0284
29.5981	562.657		604.08	88322.5		29.5981	18.5776
29.6244	561		603.08	87062.1		29.6244	-9.38756
29.6506	525.457		602.08	89241.3		29.6506	3.70444
29.6769	520.543		601.08	88406.5		29.6769	12.225
29.7032	497.343		600.08	88138.6		29.7032	27.7456
29.7294	468.257		599.08	89058		29.7294	-5.99098
29.7557	450.286		598.08	89989.5		29.7557	-14.0704
29.7819	447.286		597.08	90122.1		29.7819	-19.9498
29.8082	458.971		596.08	89409.4		29.8082	0.85646
29.8345	443.514		595.08	90440.6		29.8345	-2.48011
29.8607	422.343		594.08	89951.5		29.8607	4.15475
29.887	420.086		593.08	89816.6		29.887	-4.86753
29.9132	447.8		592.08	91238.3		29.9132	-6.14696
29.9395	479.657		591.08	90545.5		29.9395	-14.0835
29.9658	481.771		590.08	91213.7		29.9658	-13.3344
29.992	453.343		589.08	90722.5		29.992	-10.4424
30.0183	440.543		588.08	91663.6		30.0183	-5.17895
30.0445	445.543		587.08	90387.4		30.0445	-11.5155
30.0708	443.257		586.08	92727.8		30.0708	-13.6807
30.0971	437.514		585.08	92574.6		30.0971	-8.67437
30.1233	445.486		584.08	92327.9		30.1233	-1.61094
30.1496	450.457		583.08	92307.2		30.1496	-6.54751
30.1758	447		582.08	93768.8		30.1758	-15.1698
30.2021	468.514		581.08	91385.6		30.2021	-24.7635
30.2284	453		580.08	93105		30.2284	-20.7572
30.2546	435.343		579.08	92652.8		30.2546	-9.63664
30.2809	416.286		578.08	91114.5		30.2809	-4.63035
30.3072	433		577.08	91675.7		30.3072	-5.0812
30.3334	436.743		576.08	92948.6		30.3334	0.78223
30.3597	458.943		575.08	91679.2		30.3597	-9.0972
30.3859	464.343		574.08	94862.9		30.3859	-26.5195
30.4122	478.286		573.08	93918.2		30.4122	-36.456
30.4384	463.486		572.08	94087.7		30.4384	-30.5641
30.4647	461.486		571.08	95307.6		30.4647	-14.5292
30.491	445.029		570.08	94469.7		30.491	-2.43718
30.5172	435.886		569.08	95053.7		30.5172	2.71196
30.5435	443.629		568.08	94879.3		30.5435	3.40396
30.5697	454.143		567.08	92901.1		30.5697	-2.98975
30.596	451.143		566.08	93546.5		30.596	-5.92632
30.6223	435.229		565.08	94310.2		30.6223	3.13712
30.6485	439.743		564.08	93290.6		30.6485	-16.628
30.6748	428.914		563.08	91955.3		30.6748	-33.2789
30.7011	427.343		562.08	93929.1		30.7011	-34.1297
30.7273	426.143		561.08	94449.8		30.7273	-11.1806
30.7536	434		560.08	94467.1		30.7536	-9.80287
30.7798	456.229		559.08	94729		30.7798	-9.13944
30.8061	457.143		558.08	96595		30.8061	-18.676
30.8324	456		557.08	96622.2		30.8324	-24.8983
30.8586	420.514		556.08	98254		30.8586	-5.80629
30.8849	406.029		555.08	98351.7		30.8849	0
30.9111	410.429		554.08	100638		30.9111	2.43385
30.9374	442.086		553.08	99498.2		30.9374	8.23913
30.9637	459.771		552.08	97815.5		30.9637	8.47298
30.9899	458.971		551.08	95566.6		30.9899	-9.2646
31.0162	459.714		550.08	94042.4		31.0162	-2.45932
31.0424	452.486		549.08	93402		31.0424	3.31739
31.0687	435.543		548.08	91613		31.0687	10.7512
31.095	430.314		547.08	89682.9		31.095	9.38509
31.1212	439.6		546.08	89212.4		31.1212	17.1904
31.1475	466.886		545.08	89511.7		31.1475	-2.20435
31.1737	475.314		544.08	87346.3		31.1737	2.08665
31.2	465.943		543.08	88589.7		31.2	11.7776
31.2263	454.343		542.08	84307.1		31.2263	18.3544
31.2525	433.343		541.08	80177.6		31.2525	7.64534
31.2788	439.514		540.08	78891.3		31.2788	-6.63509
31.3051	448.143		539.08	77688.4		31.3051	-14.9155
31.3313	442.029		538.08	73540.1		31.3313	0.46118
31.3576	447.686		537.08	69977.1		31.3576	3.69503
31.3838	437.343		536.08	69407.3		31.3838	-16.3854
31.4101	452.429		535.08	72333.9		31.4101	-10.9515
31.4364	446.914		534.08	73385		31.4364	-2.20342
31.4626	457.457		533.08	79507.4		31.4626	-0.82671
31.4889	444.543		532.08	106051		31.4889	-30.1071
31.5151	454.286		531.08	167969		31.5151	-22.5019
31.5414	462		530.08	266432		31.5414	-18.2394
31.5677	438.029		529.08	480483		31.5677	-18.0056
31.5939	442.4		528.08	270599		31.5939	-31.5432
31.6202	441.486		527.08	64524.2		31.6202	-34.5665
31.6464	442.286		526.08	42934		31.6464	-21.104
31.6727	427.743		525.08	37595.4		31.6727	-16.6702
31.699	457.371		524.08	36913.6		31.699	-38.0078
31.7252	451.714		523.08	35572		31.7252	-51.7453
31.7515	442.057		522.08	34529.3		31.7515	-63.8543
31.7777	435.4		521.08	34861.2		31.7777	-32.9919
31.804	454.429		520.08	34498.9		31.804	-43.0724
31.8303	443.657		519.08	34589.8		31.8303	-37.5242
31.8565	446.657		518.08	34212.9		31.8565	-56.9761
31.8828	441.629		517.08	34944		31.8828	-36.8851
31.909	452.314		516.08	34870.1		31.909	-36.7084
31.9353	450.571		515.08	35827.9		31.9353	-23.1888
31.9616	445.857		514.08	35313.5		31.9616	-27.6693
31.9878	444.286		513.08	33760.8		31.9878	-26.464
32.0141	432.086		512.08	34235.5		32.0141	-33.6587
32.0403	436.657		511.08	35084.7		32.0403	-35.3106
32.0666	444.943		510.08	33862.9		32.0666	-35.5624
32.0929	466.857		509.08	35684.7		32.0929	-39.0429
32.1191	447.514		508.08	34506.4		32.1191	-42.7233
32.1454	426.514		507.08	33444.4		32.1454	-48.0609
32.1716	416.343		506.08	35368.8		32.1716	-46.4842
32.1979	423.229		505.08	34214.7		32.1979	-58.6217
32.2242	430.857		504.08	34444		32.2242	-65.2736
32.2504	462.657		503.08	34564.1		32.2504	-49.3826
32.2767	468.657		502.08	34680.2		32.2767	-47.9488
32.303	466.629		501.08	33957		32.303	-43.9149
32.3292	439.143		500.08	35277.1		32.3292	-40.4811
32.3555	437.4		499.08	35744.3		32.3555	-17.3329
32.3817	429.114		498.08	35153.4		32.3817	-31.4705
32.408	450.971		497.08	36396.1		32.408	-34.6652
32.4342	450.657		496.08	36933		32.4342	-43.0314
32.4605	448		495.08	36286.9		32.4605	-48.4547
32.4868	445.457		494.08	36397.5		32.4868	-59.2494
32.513	451.971		493.08	35559.1		32.513	-36.787
32.5393	435.943		492.08	35691.8		32.5393	-25.0674
32.5656	426.314		491.08	34324.4		32.5656	-30.205
32.5918	414.229		490.08	34536.3		32.5918	-36.7426
32.6181	434.371		489.08	35496.5		32.6181	-21.9373
32.6443	438.457		488.08	34888.4		32.6443	-19.2748
32.6706	425.714		487.08	35248.5		32.6706	-16.3267
32.6969	407.8		486.08	34452.6		32.6969	1.59286
32.7231	424.743		485.08	35244.7		32.7231	26.1981
32.7494	447.971		484.08	35513.6		32.7494	29.1177
32.7756	452.486		483.08	35947.5		32.7756	24.4944
32.8019	455.543		482.08	34598.1		32.8019	14.814
32.8282	460.886		481.08	35073.2		32.8282	23.5907
32.8544	462.771		480.08	34342.3		32.8544	52.3388
32.8807	441.457		479.08	35699.9		32.8807	60.6012
32.9069	428.371		478.08	34813.1		32.9069	41.2065
32.9332	419.314		477.08	34713.9		32.9332	50.5547
32.9595	434.371		476.08	35282.9		32.9595	81.4742
32.9857	424.114		475.08	35082.9		32.9857	88.8509
33.012	442.286		474.08	35478.6		33.012	75.6848
33.0382	442.2		473.08	34709.4		33.0382	76.8901
33.0645	455.629		472.08	35733.3		33.0645	54.7811
33.0908	428.371		471.08	34953.2		33.0908	32.1578
33.117	421.086		470.08	35241.8		33.117	16.763
33.1433	415.086		469.08	35110.9		33.1433	26.3112
33.1696	409.943		468.08	34342.3		33.1696	15.1165
33.1958	415.514		467.08	35520.2		33.1958	0.8646
33.2221	442.514		466.08	35747		33.2221	9.06988
33.2483	469.086		465.08	34849.8		33.2483	13.2752
33.2746	448.686		464.08	35708.2		33.2746	6.85186
33.3008	429.943		463.08	36325.3		33.3008	0
33.3271	412.029		462.08	35593.7		33.3271	7.91857
33.3534	409.829		461.08	36081.6		33.3534	-10.9914
33.3796	411.4		460.08	34920.7		33.3796	-16.4157
33.4059	416.629		459.08	34752.5		33.4059	-12.0114
33.4322	433.743		458.08	35652.5		33.4322	-9.09286
33.4584	450.086		457.08	35627.6		33.4584	-7.91714
33.4847	450.486		456.08	34434.6		33.4847	-6.59857
33.5109	439.086		455.08	35080.7		33.5109	1.74857
33.5372	448.257		454.08	36355.7		33.5372	-8.81857
33.5635	474.743		453.08	35788.7		33.5635	-15.6143
33.5897	493.2		452.08	35487.8		33.5897	-34.8671
33.616	488.229		451.08	36107.8		33.616	-31.2343
33.6422	470.629		450.08	35996.5		33.6422	-13.2586
33.6685	448.514		449.08	36001.7		33.6685	4.08857
33.6948	443.771		448.08	36031.3		33.6948	1.32143
33.721	435.229		447.08	36080.4		33.721	-7.70286
33.7473	444.771		446.08	35780.8		33.7473	-2.55571
33.7735	456.143		445.08	35652		33.7735	-10.8086
33.7998	467.114		444.08	35876.8		33.7998	-2.43286
33.8261	468.743		443.08	36051.3		33.8261	0
33.8523	490.857		442.08	36633.1		33.8523	0
33.8786	512.086		441.08	35224.9		33.8786	-5.5776
33.9048	494.857		440.08	35066.8		33.9048	-3.98378
33.9311	472.4		439.08	36172.7		33.9311	-22.0471
33.9574	469.571		438.08	35579.2		33.9574	-14.0533
33.9836	500.229		437.08	36657.5		33.9836	-14.7452
34.0099	511.514		436.08	37374.3		34.0099	-14.5513
34.0361	520.657		435.08	36951.9		34.0361	-12.7861
34.0624	531.486		434.08	36199		34.0624	-3.82082
34.0887	592.886		433.08	35893.2		34.0887	-13.427
34.1149	667.971		432.08	37044.1		34.1149	-22.0617
34.1412	728.971		431.08	36376.6		34.1412	-35.3536
34.1675	812.857		430.08	36338.9		34.1675	-14.0169
34.1937	914.286		429.08	37183.1		34.1937	-2.70883
34.22	1124.77		428.08	35851.6		34.22	13.885
34.2462	1420.51		427.08	35703.6		34.2462	-18.264
34.2725	1834.71		426.08	37230.5		34.2725	-34.8702
34.2987	2157.66		425.08	37605.2		34.2987	-47.2764
34.325	2161.14		424.08	35594		34.325	-29.7397
34.3513	1889.54		423.08	36396.3		34.3513	-12.6602
34.3775	1648		422.08	37196.3		34.3775	2.07653
34.4038	1448.2		421.08	37567.2		34.4038	-18.4439
34.4301	1134.66		420.08	36752.6		34.4301	-44.3358
34.4563	799.886		419.08	37415.8		34.4563	-44.1991
34.4826	604.029		418.08	36918.3		34.4826	-9.97674
34.5088	503.029		417.08	37431.8		34.5088	-13.6115
34.5351	472.886		416.08	36436		34.5351	-20.2177
34.5614	467.686		415.08	37974.4		34.5614	-15.3667
34.5876	468.8		414.08	36698.9		34.5876	-4.94429
34.6139	449.057		413.08	37698.7		34.6139	-9.40761
34.6401	461.114		412.08	36436.9		34.6401	-15.0424
34.6664	464		411.08	37410.7		34.6664	-22.1342
34.6927	463.4		410.08	37326.1		34.6927	-28.0261
34.7189	457.771		409.08	38487.6		34.7189	-53.7466
34.7452	474.8		408.08	38289.8		34.7452	-53.6385
34.7714	476.657		407.08	38235.6		34.7714	-38.0732
34.7977	466.8		406.08	37736		34.7977	0.69203
34.824	459.886		405.08	38071.8		34.824	-11.5141
34.8502	461.314		404.08	37850.1		34.8502	-21.0632
34.8765	453.6		403.08	37770.4		34.8765	-6.35506
34.9027	456.371		402.08	38338.2		34.9027	-1.87552
34.929	466.829		401.08	37905.3		34.929	-10.0817
34.9553	464.086		400.08	38599.6		34.9553	-19.3736
34.9815	433.829		399.08	39066.4		34.9815	-3.49404
35.0078	413.343		398.08	40116.9		35.0078	-9.12879
35.0341	424.8		397.08	38302.9		35.0341	-12.5635
35.0603	446		396.08	37188		35.0603	-8.02685
35.0866	453.057		395.08	37811.8		35.0866	-13.7473
35.1128	452.629		394.08	37809.5		35.1128	-10.5535
35.1391	453.486		393.08	37723.3		35.1391	-10.7597
35.1653	446.8		392.08	37568.5		35.1653	6.14846
35.1916	441.829		391.08	37161.8		35.1916	11.1994
35.2179	434.6		390.08	39115.7		35.2179	24.8504
35.2441	435.286		389.08	37355.4		35.2441	22.3014
35.2704	436.229		388.08	37431.2		35.2704	21.4666
35.2966	454.486		387.08	39456.8		35.2966	5.86045
35.3229	448.514		386.08	38087		35.3229	1.56856
35.3492	453.886		385.08	38723.1		35.3492	7.61953
35.3754	470.114		384.08	38761.6		35.3754	31.7562
35.4017	478.8		383.08	39019.2		35.4017	48.0072
35.428	433.314		382.08	39266.3		35.428	53.4296
35.4542	397.371		381.08	38576.9		35.4542	39.252
35.4805	409.486		380.08	38981.7		35.4805	34.8458
35.5067	450.343		379.08	38907		35.5067	43.0682
35.533	460.086		378.08	40152.7		35.533	36.7192
35.5593	443.057		377.08	40253.9		35.5593	35.513
35.5855	418.571		376.08	39604.9		35.5855	55.0497
35.6118	431.943		375.08	39985.6		35.6118	76.9006
35.638	444.657		374.08	39711.5		35.638	67.123
35.6643	455.2		373.08	41189.8		35.6643	51.174
35.6906	441.171		372.08	40512.6		35.6906	68.4821
35.7168	439.086		371.08	39608.1		35.7168	79.876
35.7431	433.657		370.08	38968.1		35.7431	96.3841
35.7693	427.857		369.08	38874.1		35.7693	102.749
35.7956	410.971		368.08	39978.5		35.7956	132.115
35.8219	421.2		367.08	39881.7		35.8219	128.737
35.8481	417.029		366.08	40721.6		35.8481	113.645
35.8744	417.943		365.08	38881.3		35.8744	125.096
35.9006	431.086		364.08	39194.4		35.9006	128.861
35.9269	442.4		363.08	40002.5		35.9269	142.741
35.9532	449.914		362.08	39398.2		35.9532	138.192
35.9794	437.714		361.08	40218.5		35.9794	175.157
36.0057	431.371		360.08	39967.8		36.0057	183.408
36.032	405.029		359.08	40350.4		36.032	183.745
36.0582	412.2		358.08	40230.3		36.0582	196.653
36.0845	434.686		357.08	40128.1		36.0845	207.675
36.1107	443.714		356.08	40615		36.1107	210.898
36.137	423.486		355.08	39074.7		36.137	219.149
36.1632	425.314		354.08	41127.7		36.1632	233.314
36.1895	446		353.08	40744.7		36.1895	226.851
36.2158	447.886		352.08	41161.7		36.2158	211.787
36.242	407.4		351.08	41532.7		36.242	249.895
36.2683	414.286		350.08	41592.5		36.2683	283.803
36.2946	415.314		349.08	41633.7		36.2946	295.197
36.3208	403.943		348.08	41235.2		36.3208	312.305
36.3471	403.114		347.08	41593.1		36.3471	320.671
36.3733	442.171		346.08	42080.2		36.3733	343.75
36.3996	467.114		345.08	42093		36.3996	322.744
36.4259	469.4		344.08	40415.3		36.4259	319.738
36.4521	465.486		343.08	41674.3		36.4521	276.36
36.4784	446.857		342.08	41735.2		36.4784	270.268
36.5046	437.857		341.08	42274.6		36.5046	270.634
36.5309	435.6		340.08	42020.9		36.5309	272.285
36.5572	430.143		339.08	42637.8		36.5572	251.45
36.5834	400.943		338.08	41661.2		36.5834	250.815
36.6097	402.114		337.08	40629.5		36.6097	267.037
36.6359	439.257		336.08	41790.5		36.6359	240.374
36.6622	470.771		335.08	41883.5		36.6622	221.568
36.6885	450.4		334.08	42880.5		36.6885	205.276
36.7147	416.429		333.08	44314.4		36.7147	198.641
36.741	426		332.08	42280		36.741	169.349
36.7672	430.371		331.08	42577.8		36.7672	147.715
36.7935	420.8		330.08	42655.4		36.7935	116.623
36.8198	419.4		329.08	43543.3		36.8198	97.6452
36.846	436.771		328.08	43253.8		36.846	109.21
36.8723	440.657		327.08	43095.2		36.8723	103.119
36.8986	438.286		326.08	44561.4		36.8986	118.97
36.9248	436.771		325.08	43127.4		36.9248	112.106
36.9511	425.914		324.08	45437.5		36.9511	98.2144
36.9773	421.486		323.08	43804.9		36.9773	91.951
37.0036	450.829		322.08	44106.5		37.0036	110.659
37.0299	454.029		321.08	45121.8		37.0299	89.9673
37.0561	444.829		320.08	44500.6		37.0561	44.904
37.0824	417.229		319.08	45423.6		37.0824	40.8692
37.1086	424.257		318.08	44759.1		37.1086	55.8059
37.1349	418.571		317.08	44668.6		37.1349	67.8569
37.1611	415.657		316.08	46213		37.1611	57.1364
37.1874	404.771		315.08	45875.9		37.1874	24.5017
37.2137	427.714		314.08	45070.1		37.2137	10.0098
37.2399	431.057		313.08	46353.3		37.2399	17.8036
37.2662	437.143		312.08	46871.3		37.2662	43.026
37.2925	413.6		311.08	44892.4		37.2925	26.8198
37.3187	415.429		310.08	46578.3		37.3187	23.6136
37.345	426.571		309.08	46498		37.345	21.2646
37.3712	447.143		308.08	45796.8		37.3712	19.6584
37.3975	435.771		307.08	45088.6		37.3975	11.8523
37.4238	423		306.08	45789.3		37.4238	1.84609
37.45	418.6		305.08	45813.5		37.45	12.7256
37.4763	418.229		304.08	46209.5		37.4763	6.23374
37.5025	412.657		303.08	45036.7		37.5025	19.599
37.5288	426.314		302.08	46033.8		37.5288	0.56425
37.5551	443.029		301.08	45847.7		37.5551	13.2438
37.5813	440.057		300.08	46163.7		37.5813	18.609
37.6076	435.714		299.08	44952.2		37.6076	24.1172
37.6339	422.4		298.08	44973.3		37.6339	4.82527
37.6601	441.343		297.08	44334.2		37.6601	15.0191
37.6864	437.8		296.08	43499.2		37.6864	19.7843
37.7126	440.4		295.08	43706.3		37.7126	40.2067
37.7389	425.314		294.08	43119.9		37.7389	26.1434
37.7651	423.629		293.08	43144.2		37.7651	31.9373
37.7914	428.086		292.08	43276.6		37.7914	8.73108
37.8177	442.029		291.08	42967.3		37.8177	5.41062
37.8439	443.629		290.08	43345.2		37.8439	-6.33841
37.8702	448.686		289.08	45515.4		37.8702	-0.25887
37.8965	451		288.08	52035.9		37.8965	2.62067
37.9227	468.714		287.08	57355.5		37.9227	-0.92836
37.949	459.4		286.08	54143.3		37.949	6.66547
37.9752	456.6		285.08	73397		37.9752	-15.2264
38.0015	441.457		284.08	140066		38.0015	-12.5469
38.0277	428.171		283.08	120794		38.0277	-9.55305
38.054	424.029		282.08	50929.5		38.054	14.8694
38.0803	444.429		281.08	41123.7		38.0803	8.97746
38.1065	470.114		280.08	39495		38.1065	12.0284
38.1328	489.257		279.08	38562.4		38.1328	0.42225
38.1591	484.457		278.08	38597.3		38.1591	8.33037
38.1853	477.086		277.08	39649.7		38.1853	-11.5329
38.2116	457.4		276.08	38315.3		38.2116	-25.9963
38.2378	454.829		275.08	38130.4		38.2378	-33.0024
38.2641	484.4		274.08	38914.3		38.2641	1.01996
38.2904	515.743		273.08	38285.5		38.2904	20.1852
38.3166	538.171		272.08	38012.5		38.3166	2.09332
38.3429	579.371		271.08	39330.2		38.3429	-25.3986
38.3691	672.486		270.08	39024.3		38.3691	-19.0905
38.3954	776.914		269.08	39933.2		38.3954	-6.23948
38.4217	890.657		268.08	39735.5		38.4217	-15.4457
38.4479	1081.46		267.08	39271.5		38.4479	-6.25183
38.4742	1289.71		266.08	39595		38.4742	14.4563
38.5004	1464.09		265.08	37397.8		38.5004	1.22154
38.5267	1494.49		264.08	38667.7		38.5267	-14.4132
38.553	1400.66		263.08	39620.3		38.553	-27.6194
38.5792	1226.66		262.08	39149.1		38.5792	-7.11127
38.6055	1085.26		261.08	39866.4		38.6055	-4.71744
38.6317	952.771		260.08	40314		38.6317	11.6478
38.658	816.8		259.08	39776.9		38.658	12.5559
38.6843	659.714		258.08	39153.2		38.6843	7.17832
38.7105	553.371		257.08	38826.8		38.7105	-0.11357
38.7368	484.571		256.08	41130.8		38.7368	2.50883
38.763	491.914		255.08	39873.2		38.763	17.5027
38.7893	488.886		254.08	39123		38.7893	5.81077
38.8156	468.571		253.08	39495.9		38.8156	7.06174
38.8418	442.286		252.08	39810.9		38.8418	16.6556
38.8681	461.2		251.08	39230		38.8681	15.3351
38.8944	462.743		250.08	39932.3		38.8944	3.7575
38.9206	447.743		249.08	40083.1		38.9206	4.26561
38.9469	437.114		248.08	40484.2		38.9469	11.4594
38.9731	443.914		247.08	39028.2		38.9731	18.339
38.9994	455.457		246.08	40425.6		38.9994	13.9614
39.0257	455.371		245.08	40531.5		39.0257	11.6695
39.0519	435.257		244.08	40217.5		39.0519	-2.79383
39.0782	419.371		243.08	39201.3		39.0782	0
39.1044	430.686		242.08	40769.5		39.1044	-6.19728
39.1307	434.686		241.08	40966.3		39.1307	-5.73741
39.157	439.829		240.08	39771.9		39.157	-0.90612
39.1832	454.257		239.08	39966.8		39.1832	-1.36054
39.2095	462.657		238.08	40672.3		39.2095	-11.6721
39.2357	439.029		237.08	41073		39.2357	-16.5265
39.262	419.914		236.08	40809.3		39.262	3.13333
39.2883	401		235.08	41721.6		39.2883	12.2789
39.3145	409.286		234.08	40993.8		39.3145	8.53878
39.3408	410.657		233.08	40980.5		39.3408	-24.5157
39.367	423.543		232.08	41280.8		39.367	-12.8843
39.3933	414.514		231.08	40556.1		39.3933	5.23265
39.4196	425.886		230.08	40848.1		39.4196	13.464
39.4458	412.8		229.08	40686.8		39.4458	-2.61905
39.4721	428.457		228.08	40710.2		39.4721	5.44082
39.4984	423.914		227.08	41229.2		39.4984	1.70068
39.5246	430.314		226.08	41143.8		39.5246	-8.6966
39.5509	422.714		225.08	40866.5		39.5509	-10.6082
39.5771	411.371		224.08	40807.7		39.5771	-21.0626
39.6034	398.457		223.08	40325.2		39.6034	-11.3742
39.6296	402.8		222.08	40943.3		39.6296	0
39.6559	429.486		221.08	41157.3		39.6559	0
39.6822	430.629		220.08	40411.8		39.6822	-4.53241
39.7084	412		219.08	41689.6		39.7084	-9.72197
39.7347	403.429		218.08	41313.2		39.7347	-19.5972
39.761	414.714		217.08	41166.4		39.761	-32.3582
39.7872	425.457		216.08	42659.7		39.7872	-22.5478
39.8135	422.057		215.08	42817.1		39.8135	-21.7373
39.8397	423.171		214.08	41985.6		39.8397	-9.75547
39.866	430.8		213.08	41852.5		39.866	-6.34502
39.8922	421.886		212.08	42290.3		39.8922	-9.07744
39.9185	405.2		211.08	41514.6		39.9185	-14.8099
39.9448	401.943		210.08	42026.3		39.9448	-22.1423
39.971	424.514		209.08	42014.2		39.971	-11.189
39.9973	430.429		208.08	43907.6		39.9973	-21.3785
40.0236	434.6		207.08	42432		40.0236	-23.0252
40.0498	433.886		206.08	41886.2		40.0498	-26.0148
40.0761	440.171		205.08	41975.7		40.0761	-30.2901
40.1023	418.2		204.08	42826.4		40.1023	-38.3939
40.1286	412.343		203.08	43061.5		40.1286	-31.2406
40.1549	417.657		202.08	43748.5		40.1549	-21.6016
40.1811	413.171		201.08	42921.6		40.1811	-2.50542
40.2074	411.886		200.08	43576.9		40.2074	4.44788
40.2336	420.343		199.08	43936		40.2336	-8.48453
40.2599	415.543		198.08	43740.2		40.2599	-30.9884
40.2862	405.686		197.08	42912.4		40.2862	-25.0636
40.3124	410.771		196.08	44126.1		40.3124	-36.9103
40.3387	425.314		195.08	42323.2		40.3387	-31.0999
40.3649	431.829		194.08	41661.4		40.3649	-5.88946
40.3912	427.343		193.08	43078		40.3912	-11.4219
40.4175	420.8		192.08	42969.4		40.4175	-36.4686
40.4437	401.6		191.08	44273.8		40.4437	-26.9724
40.47	410.057		190.08	43789.5		40.47	-12.9048
40.4963	414.2		189.08	43801.6		40.4963	-22.8087
40.5225	431.686		188.08	43935.6		40.5225	-22.3982
40.5488	425.771		187.08	44171.2		40.5488	0.61222
40.575	425.629		186.08	43008.6		40.575	5.36552
40.6013	402.543		185.08	43636.6		40.6013	-14.2812
40.6275	403.286		184.08	44631.6		40.6275	-19.2136
40.6538	409.571		183.08	45167.6		40.6538	-17.6603
40.6801	433.829		182.08	45880.7		40.6801	-17.1927
40.7063	414.657		181.08	45262.7		40.7063	-35.1251
40.7326	410.286		180.08	44266		40.7326	-28.3718
40.7589	422.086		179.08	44658.1		40.7589	-34.9042
40.7851	423.829		178.08	45565.9		40.7851	-34.0652
40.8114	401.686		177.08	45550.3		40.8114	-23.9691
40.8376	403.057		176.08	45536.9		40.8376	-5.01576
40.8639	410.257		175.08	44467.6		40.8639	-3.20532
40.8902	405		174.08	44585.1		40.8902	-14.3663
40.9164	407.343		173.08	44817.3		40.9164	-29.2987
40.9427	415.371		172.08	45068.9		40.9427	-47.0311
40.9689	412.171		171.08	45524.5		40.9689	-44.135
40.9952	417.571		170.08	46404.3		40.9952	-39.296
41.0215	422.429		169.08	45971		41.0215	-30.9712
41.0477	411.686		168.08	46600.2		41.0477	-38.4179
41.074	420.543		167.08	46323.8		41.074	-40.5218
41.1002	434.057		166.08	45984.3		41.1002	-34.997
41.1265	419.514		165.08	45169.8		41.1265	-26.9866
41.1528	392.571		164.08	45376.6		41.1528	-35.4333
41.179	385.086		163.08	45686.8		41.179	-50.9371
41.2053	399.057		162.08	46954.6		41.2053	-32.4124
41.2315	427.371		161.08	46038.2		41.2315	-18.402
41.2578	435.143		160.08	47144.2		41.2578	-17.563
41.2841	432.229		159.08	45240.5		41.2841	-20.5811
41.3103	424.571		158.08	44424.9		41.3103	-26.7421
41.3366	429		157.08	47316.2		41.3366	-37.5888
41.3629	416.6		156.08	47148.4		41.3629	-42.9783
41.3891	409.086		155.08	46444		41.3891	-27.3965
41.4154	405.857		154.08	47154.3		41.4154	-28.986
41.4416	414.2		153.08	47006.9		41.4416	-25.6327
41.4679	411.971		152.08	47168.4		41.4679	-32.3937
41.4941	421.457		151.08	47755.8		41.4941	-41.0118
41.5204	418.229		150.08	48612		41.5204	-65.6871
41.5467	417.286		149.08	46322.2		41.5467	-40.1624
41.5729	404.657		148.08	47455.6		41.5729	-24.1519
41.5992	411		147.08	46923.3		41.5992	-16.3986
41.6255	420.286		146.08	47299		41.6255	-34.8739
41.6517	429.4		145.08	46684.6		41.6517	-17.9206
41.678	423.571		144.08	47210		41.678	-30.9673
41.7042	407.486		143.08	50667.7		41.7042	-26.5283
41.7305	418		142.08	47517.5		41.7305	-30.3464
41.7567	427.6		141.08	48233.3		41.7567	-19.8502
41.783	418.429		140.08	48804.1		41.783	-47.3255
41.8093	401.714		139.08	50022		41.8093	-52.6294
41.8355	412.6		138.08	49922.7		41.8355	-49.5618
41.8618	421.457		137.08	49483.2		41.8618	-23.637
41.8881	426.657		136.08	48498.5		41.8881	-14.8266
41.9143	418.8		135.08	48393.8		41.9143	-28.5304
41.9406	425.657		134.08	49520.1		41.9406	-31.0057
41.9668	423.2		133.08	49173.2		41.9668	-37.3096
41.9931	425		132.08	49239		41.9931	-36.242
42.0194	418.286		131.08	50316.1		42.0194	-46.203
42.0456	434.6		130.08	49200.8		42.0456	-45.7354
42.0719	438.914		129.08	49308.6		42.0719	-37.7535
42.0981	435.286		128.08	50242.5		42.0981	-25.8859
42.1244	432.629		127.08	49967.5		42.1244	-20.104
42.1507	438.514		126.08	49889.3		42.1507	-12.465
42.1769	468.971		125.08	49366.6		42.1769	-18.9117
42.2032	489.857		124.08	49999.2		42.2032	-22.2441
42.2294	517.857		123.08	50326.5		42.2294	-42.6623
42.2557	549.371		122.08	49494.9		42.2557	-33.6804
42.282	606.857		121.08	48714.4		42.282	-30.1557
42.3082	653.657		120.08	50052.4		42.3082	-11.1738
42.3345	718.657		119.08	51007.9		42.3345	-20.7919
42.3608	739.743		118.08	50222.2		42.3608	-20.0672
42.387	723.4		117.08	49539		42.387	-34.5996
42.4133	687.543		116.08	50490.3		42.4133	-34.2749
42.4395	683.914		115.08	49887.2		42.4395	-27.2073
42.4658	626.714		114.08	51415.2		42.4658	-15.3683
42.492	587.4		113.08	51939.2		42.492	-29.415
42.5183	552.714		112.08	52708.6		42.5183	-34.6045
42.5446	513.629		111.08	51342.8		42.5446	-28.9084
42.5708	474.657		110.08	52598.5		42.5708	-52.1265
42.5971	467.286		109.08	52723.4		42.5971	-77.2589
42.6234	459.543		108.08	54883.3		42.6234	-62.5913
42.6496	429.4		107.08	54689.8		42.6496	-46.3237
42.6759	434.486		106.08	55982.1		42.6759	-32.3133
42.7021	450.343		105.08	56467.6		42.7021	-28.6457
42.7284	437.486		104.08	58931.4		42.7284	-20.8067
42.7547	418.543		103.08	59082.3		42.7547	-30.2248
42.7809	400.629		102.08	63980.6		42.7809	-36.1572
42.8072	415.743		101.08	64637.4		42.8072	-38.7468
42.8334	428.886		100.08	57754.9		42.8334	-34.8792
42.8597	443.629		99.08	52194.2		42.8597	-26.8973
42.886	426.6		98.08	49637.7		42.886	-38.8869
42.9122	418.914		97.08	49049.1		42.9122	-41.1336
42.9385	418.657		96.08	47747.9		42.9385	-36.0089
42.9647	428.686		95.08	48147.5		42.9647	-31.3984
42.991	431.314		94.08	47231.2		42.991	-45.188
43.0173	417.2		93.08	47571.8		43.0173	-50.8918
43.0435	404.114		92.08	47278.9		43.0435	-29.3385
43.0698	398.057		91.08	50234.7		43.0698	-16.4138
43.096	404.429		90.08	51577.1		43.096	-14.8034
43.1223	418.371		89.08	53780.8		43.1223	-15.45
43.1486	422.543		88.08	56509.2		43.1486	8.10325
43.1748	410.286		87.08	53167.1		43.1748	-1.48631
43.2011	407		86.08	51442.8		43.2011	-13.8187
43.2274	410.829		85.08	53229.1		43.2274	-36.694
43.2536	425.343		84.08	57026.5		43.2536	-14.655
43.2799	423.371		83.08	60741.1		43.2799	-4.50167
43.3061	421.257		82.08	59730.6		43.3061	-14.1769
43.3324	391.886		81.08	53860.7		43.3324	-46.9379
43.3586	391.6		80.08	49209.4		43.3586	-39.6989
43.3849	400.229		79.08	45659.4		43.3849	-31.9742
43.4112	411.943		78.08	44340.3		43.4112	-25.4495
43.4374	407.6		77.08	43863.1		43.4374	-18.7819
43.4637	418.6		76.08	43645.8		43.4637	0
43.49	430.2		75.08	44511.9		43.49	-8.54821
43.5162	430.6		74.08	44162		43.5162	-23.4964
43.5425	415.971		73.08	45278.1		43.5425	-33.6446
43.5687	399.029		72.08	43801.9		43.5687	-18.7643
43.595	404.714		71.08	45278.4		43.595	-10.7125
43.6213	416.486		70.08	44803		43.6213	-15.0321
43.6475	424.057		69.08	46672.3		43.6475	-29.4946
43.6738	408.371		68.08	46577.3		43.6738	-32.9857
43.7	415.486		67.08	46392.4		43.7	-37.2196
43.7263	422.429		66.08	48215.7		43.7263	-21.7393
43.7526	393.114		65.08	49730.6		43.7526	-17.9732
43.7788	374.4		64.08	53171.1		43.7788	-11.4357
43.8051	400		63.08	53096.8		43.8051	-31.9554
43.8313	425.429		62.08	58622.9		43.8313	-28.1321
43.8576	420.8		61.08	64973.7		43.8576	-12.0804
43.8839	425.229		60.08	69088.8		43.8839	0
43.9101	412.971		59.08	64281.9		43.9101	-10.9755
43.9364	413.343		58.08	46808.4		43.9364	-5.00804
43.9626	417.429		57.08	33086.3		43.9626	-6.49777
43.9889	425.171		56.08	28208.6		43.9889	-11.9589
44.0152	414.514		55.08	25962.3		44.0152	-18.1915
44.0414	422.657		54.08	25474.1		44.0414	-0.65268
44.0677	425.543		53.08	26608.6		44.0677	9.1433
44.0939	425.343		52.08	28329.1		44.0939	-14.375
44.1202	435.486		51.08	34303.2		44.1202	-25.4076
44.1465	415.171		50.08	43840.3		44.1465	-9.81161
44.1727	401.429		49.08	56881.2		44.1727	9.5558
44.199	397.686		48.08	70530.8		44.199	-5.81964
44.2253	411.6		47.08	58325.6		44.2253	-11.3951
44.2515	404.257		46.08	25370.3		44.2515	-16.2848
44.2778	424.114		45.08	14925.5		44.2778	-3.28884
44.304	428		44.08	13203.2		44.304	21.65
44.3303	423.371		43.08	12232.6		44.3303	31.9603
44.3565	406.143		42.08	11290.6		44.3565	9.81339
44.3828	413.114		41.08	11009.5		44.3828	18.8951
44.4091	425.2		40.08	11307.3		44.4091	30.2339
44.4353	438.857		39.08	10691.5		44.4353	24.4013
44.4616	447		38.08	10631.2		44.4616	16.7688
44.4879	428.543		37.08	10521.7		44.4879	22.479
44.5141	408.314		36.08	10408.7		44.5141	18.6464
44.5404	415.8		35.08	10443.2		44.5404	15.9281
44.5666	422.029		34.08	10441.1		44.5666	33.067
44.5929	413.6		33.08	10126.5		44.5929	31.4629
44.6192	398.314		32.08	10225.7		44.6192	0.97321
44.6454	407.829		31.08	10574		44.6454	-7.05938
44.6717	404.057		30.08	11258.9		44.6717	27.8795
44.6979	408.371		29.08	10976.4		44.6979	55.4755
44.7242	415.486		28.08	11170.9		44.7242	60.1857
44.7505	424.629		27.08	10457		44.7505	38.3531
44.7767	428.371		26.08	11953.8		44.7767	17.0063
44.803	423.457		25.08	13104.9		44.803	18.8594
44.8292	422.486		24.08	13862.7		44.8292	37.2268
44.8555	422.686		23.08	15611.1		44.8555	33.8513
44.8818	433.543		22.08	20330.2		44.8818	12.4759
44.908	426.686		21.08	24091.7		44.908	2.15759
44.9343	420.086		20.08	20589.1		44.9343	-3.36071
44.9605	408.286		19.08	12985.9		44.9605	10.0924
44.9868	436.257		18.08	9144.53		44.9868	22.8884
45.0131	455.314		17.08	8328.18		45.0131	-4.25848
45.0393	459.429		16.08	7489.01		45.0393	-14.7768
45.0656	429.8		15.08	7472.91		45.0656	-16.238
45.0919	445.371		14.08	7591.42		45.0919	6.95804
45.1181	444.771		13.08	7477.04		45.1181	2.98259
45.1444	434.629		12.08	7841.46		45.1444	9.69286
45.1706	423.229		11.08	8195.14		45.1706	-3.3683
45.1969	440.743		10.08	8357.9		45.1969	-0.82946
45.2231	440.114		9.08	9380.6		45.2231	-1.3192
45.2494	431.943		8.08	10182.3		45.2494	-7.78036
45.2757	421.371		7.08	12924.5		45.2757	-25.613
45.3019	424.543		6.08	15298.5		45.3019	-18.7312
45.3282	413.486		5.08	15526.9		45.3282	5.6933
45.3544	406.4		4.08	17192.2		45.3544	16.7179
45.3807	406.057		3.08	17668.8		45.3807	-8.00045
45.407	416.771		2.08	17740.8		45.407	-16.4045
45.4332	410.914		1.08	17388		45.4332	-21.7799
45.4595	400.029		0.08	8280.57		45.4595	-28.3839
45.4858	407.486					45.4858	-27.388
45.512	402.686					45.512	-13.1348
45.5383	391.571					45.5383	-36.8817
45.5645	385.057					45.5645	-32.9714
45.5908	398.629					45.5908	-23.4612
45.6171	419.086					45.6171	-8.49375
45.6433	410.143					45.6433	-14.612
45.6696	407.657					45.6696	4.15536
45.6958	398.257					45.6958	-1.82009
45.7221	410.714					45.7221	-2.33839
45.7484	408.286					45.7484	9.60045
45.7746	412.686					45.7746	16.9964
45.8009	391.8					45.8009	-1.20759
45.8271	381.971					45.8271	-25.5259
45.8534	406.143					45.8534	-36.3585
45.8797	415.6					45.8797	-35.4482
45.9059	415.8					45.9059	-26.0522
45.9322	417.086					45.9322	-10.8562
45.9584	429.743					45.9584	-13.6031
45.9847	402.743					45.9847	-12.5786
46.011	384.486					46.011	-0.2683
46.0372	370.857					46.0372	6.24196
46.0635	372.543					46.0635	1.06652
46.0898	389.771					46.0898	-6.79464
46.116	420.371					46.116	-5.77009
46.1423	436.8					46.1423	1.76875
46.1685	448.486					46.1685	0.87902
46.1948	423.514					46.1948	-3.49643
46.221	392.229					46.221	-18.3576
46.2473	390.943					46.2473	-10.9902
46.2736	416.543					46.2736	-17.6799
46.2998	416.571					46.2998	-16.3411
46.3261	406.571					46.3261	-20.0879
46.3524	400.486					46.3524	-3.83482
46.3786	418.657					46.3786	-7.32455
46.4049	427.029					46.4049	-9.01429
46.4311	421.6					46.4311	-8.07545
46.4574	408.914					46.4574	3.77768
46.4837	427.2					46.4837	-7.68348
46.5099	428.857					46.5099	-6.74464
46.5362	419.771					46.5362	-5.0058
46.5624	410.886					46.5624	10.9045
46.5887	411.8					46.5887	14.3862
46.615	417.543					46.615	0.41071
46.6412	430					46.6412	-5.42187
46.6675	422.343					46.6675	11.6598
46.6937	411.286					46.6937	19.113
46.72	401.4					46.72	16.1946
46.7463	397.657					46.7463	18.5906
46.7725	387.857					46.7725	16.358
46.7988	393					46.7988	1.35402
46.825	413.8					46.825	2.46429
46.8513	417.629					46.8513	17.8317
46.8776	415.2					46.8776	24.7134
46.9038	388.343					46.9038	-2.37634
46.9301	391.657					46.9301	-5.95179
46.9564	418.771					46.9564	8.30134
46.9826	425.943					46.9826	19.2116
47.0089	407.971					47.0089	-5.19241
47.0351	382.743					47.0351	-10.2821
47.0614	381.8					47.0614	-16.8576
47.0876	383.857					47.0876	-0.57589
47.1139	412.543					47.1139	8.04866
47.1402	441					47.1402	22.3018
47.1664	421.543					47.1664	16.0978
47.1927	407.543					47.1927	23.3509
47.2189	408.971					47.2189	-0.76741
47.2452	418.143					47.2452	0
47.2715	404.257					47.2715	2.79479
47.2977	402.8					47.2977	13.4753
47.324	406.457					47.324	21.8701
47.3503	400.171					47.3503	25.6649
47.3765	395.571					47.3765	23.3454
47.4028	399.057					47.4028	12.7973
47.429	395.571					47.429	13.1064
47.4553	397.4					47.4553	-5.89881
47.4816	396.229					47.4816	-14.1326
47.5078	402.686					47.5078	-15.0235
47.5341	411.429					47.5341	6.28556
47.5603	417.971					47.5603	3.96607
47.5866	426.914					47.5866	-2.46771
47.6129	416.743					47.6129	5.32708
47.6391	396.486					47.6391	25.2076
47.6654	384.686					47.6654	13.9738
47.6916	395.057					47.6916	-10.2028
47.7179	406.971					47.7179	11.8491
47.7442	391.429					47.7442	25.7868
47.7704	395					47.7704	28.4387
47.7967	392.571					47.7967	-0.56653
47.8229	401.657					47.8229	9.54255
47.8492	399.286					47.8492	4.0802
47.8755	410.686					47.8755	15.2179
47.9017	415.429					47.9017	5.1555
47.928	402					47.928	17.9789
47.9543	394.914					47.9543	4.91651
47.9805	403.171					47.9805	3.28273
48.0068	410.771					48.0068	10.5918
48.033	401.714					48.033	25.8437
48.0593	397.114					48.0593	13.3242
48.0855	415.6					48.0855	13.919
48.1118	425.714					48.1118	8.91383
48.1381	424.629					48.1381	-4.06281
48.1643	414.457					48.1643	-5.49659
48.1906	411.886					48.1906	15.8125
48.2169	405.829					48.2169	13.2358
48.2431	402.029					48.2431	-14.8265
48.2694	395.571					48.2694	-14.7174
48.2956	384.086					48.2956	-17.5226
48.3219	389.514					48.3219	-2.72784
48.3482	405.4					48.3482	0.95266
48.3744	417.371					48.3744	16.176
48.4007	410.629					48.4007	-8.57204
48.4269	420.429					48.4269	-14.5772
48.4532	420.8					48.4532	-3.0396
48.4795	429.657					48.4795	14.1838
48.5057	427.943					48.5057	8.92141
48.532	408.743					48.532	0.63049
48.5582	393.457					48.5582	0.88242
48.5845	400.686					48.5845	2.02007
48.6108	413					48.6108	3.84343
48.637	404.971					48.637	-9.93321
48.6633	416.429					48.6633	-20.967
48.6895	410.571					48.6895	-15.0579
48.7158	401.686					48.7158	12.0512
48.7421	394.543					48.7421	20.5031
48.7683	404.029					48.7683	24.2407
48.7946	406.629					48.7946	4.26411
48.8209	405.057					48.8209	-16.1697
48.8471	425.286					48.8471	-11.0606
48.8734	445.971					48.8734	24.4771
48.8996	452.314					48.8996	16.929
48.9259	421.6					48.9259	-9.70479
48.9522	419.371					48.9522	-26.71
48.9784	419.114					48.9784	-7.65806
49.0047	421.029					49.0047	9.73673
49.0309	407.029					49.0309	20.9315
49.0572	417.2					49.0572	23.5834
49.0834	459.486					49.0834	9.57825
49.1097	496.086					49.1097	22.1445
49.136	482.914					49.136	9.82497
49.1622	474.343					49.1622	-0.15167
49.1885	519.314					49.1885	-15.9283
49.2148	595.457					49.2148	3.9522
49.241	642.429					49.241	2.66128
49.2673	700.171					49.2673	-6.68679
49.2935	790.371					49.2935	-11.0349
49.3198	849.114					49.3198	-3.64006
49.3461	820.143					49.3461	3.89759
49.3723	740.857					49.3723	-0.90762
49.3986	695.4					49.3986	-9.48426
49.4248	680.057					49.4248	-5.83232
49.4511	661.257					49.4511	-9.55182
49.4774	615.686					49.4774	-14.157
49.5036	576.086					49.5036	-16.7337
49.5299	527.029					49.5299	-5.96745
49.5561	496.229					49.5561	-28.1441
49.5824	467.543					49.5824	-11.2921
49.6087	458.4					49.6087	-1.29736
49.6349	450.571					49.6349	-3.87399
49.6612	445.514					49.6612	-35.3649
49.6874	445.943					49.6874	-13.2558
49.7137	444.571					49.7137	1.88181
49.74	447.314					49.74	11.9052
49.7662	422.6					49.7662	-14.1572
49.7925	418.829					49.7925	-12.591
49.8188	424.171					49.8188	8.97526
49.845	435.257					49.845	-1.40138
49.8713	416.143					49.8713	-10.8352
49.8975	422					49.8975	2.35963
49.9238	421.314					49.9238	20.8401
49.95	422.486					49.95	-8.5365
49.9763	417.543					49.9763	-11.7417
50.0026	435.257					50.0026	10.3674
50.0288	438.343					50.0288	15.2193
50.0551	421.086					50.0551	3.44267
50.0814	406.514					50.0814	8.98031
50.1076	408					50.1076	10.2323
50.1339	409.029					50.1339	-3.88725
50.1601	401.229					50.1601	-29.8353
50.1864	408.543					50.1864	-15.8977
50.2127	426.343					50.2127	-1.24573
50.2389	430.429					50.2389	5.14906
50.2652	418.914					50.2652	1.14385
50.2914	413.686					50.2914	-3.9185
50.3177	418.914					50.3177	-2.18085
50.344	425.886					50.344	-8.58606
50.3702	421.457					50.3702	0.60873
50.3965	414.771					50.3965	1.83209
50.4227	399.657					50.4227	-6.20169
50.449	392.686					50.449	-13.0069
50.4753	397.143					50.4753	-15.4121
50.5015	422.257					50.5015	-6.1316
50.5278	412.686					50.5278	-7.90823
50.554	403.229					50.554	2.48656
50.5803	396.143					50.5803	-4.11865
50.6066	409.943					50.6066	10.819
50.6328	404.314					50.6328	19.0138
50.6591	414.943					50.6591	24.6086
50.6853	410.686					50.6853	14.5177
50.7116	407.057					50.7116	12.4839
50.7379	398.829					50.7379	5.36438
50.7641	367.314					50.7641	7.1306
50.7904	391.229					50.7904	-5.07461
50.8167	411.886					50.8167	-4.76553
50.8429	419.886					50.8429	14.6578
50.8692	386.486					50.8692	31.7098
50.8954	398.943					50.8954	14.8188
50.9217	409.4					50.9217	14.9565
50.9479	424.4					50.9479	25.8084
50.9742	427.057					50.9742	26.3175
51.0005	427.086					51.0005	7.31229
51.0267	419.114					51.0267	-3.8072
51.053	413.914					51.053	-3.86955
51.0793	391.686					51.0793	4.81095
51.1055	383.371					51.1055	9.26289
51.1318	390.743					51.1318	8.34339
51.158	401.371					51.158	-6.66182
51.1843	421.629					51.1843	-11.0384
51.2106	417.2					51.2106	-11.8437
51.2368	409.171					51.2368	-2.24887
51.2631	386.143					51.2631	-15.9112
51.2893	392					51.2893	-16.5164
51.3156	394.171					51.3156	-0.77878
51.3419	392.171					51.3419	10.3303
51.3681	396.457					51.3681	-7.13206
51.3944	415.657					51.3944	-14.2515
51.4206	414.886					51.4206	-7.1139
51.4469	404.171					51.4469	12.6809
51.4732	398.971					51.4732	22.59
51.4994	406.686					51.4994	21.8419
51.5257	403.229					51.5257	15.3796
51.5519	396.257					51.5519	16.5172
51.5782	418.829					51.5782	10.7406
51.6045	435.314					51.6045	-6.77894
51.6307	448.771					51.6307	-1.15557
51.657	424.657					51.657	2.1535
51.6833	420.171					51.6833	1.71972
51.7095	434.543					51.7095	8.51452
51.7358	455.343					51.7358	21.395
51.762	466					51.762	-13.4959
51.7883	465.514					51.7883	-12.1868
51.8145	458.457					51.8145	13.3223
51.8408	439.486					51.8408	35.4313
51.8671	424.114					51.8671	14.0833
51.8933	418.029					51.8933	0.04948
51.9196	429.971					51.9196	-4.81287
51.9459	431.171					51.9459	4.89621
51.9721	419.057					51.9721	10.2339
51.9984	403.286					51.9984	3.02865
52.0246	399.171					52.0246	7.82344
52.0509	399.4					52.0509	12.2754
52.0772	392.686					52.0772	2.47016
52.1034	416.8					52.1034	1.89353
52.1297	441.057					52.1297	9.0026
52.1559	462.714					52.1559	7.54025
52.1822	429.657					52.1822	3.99219
52.2085	415.257					52.2085	14.7013
52.2347	422.886					52.2347	0.3532
52.261	432.114					52.261	5.71942
52.2872	437.686					52.2872	8.05707
52.3135	449.2					52.3135	33.3661
52.3398	451.943					52.3398	4.81808
52.366	466.429					52.366	0.32715
52.3923	491.8					52.3923	-9.16377
52.4185	534.771					52.4185	2.40245
52.4448	564.143					52.4448	-11.0885
52.4711	621.657					52.4711	-11.2937
52.4973	686.114					52.4973	-20.2417
52.5236	748.971					52.5236	-19.8184
52.5498	762.657					52.5498	-10.2807
52.5761	720.857					52.5761	3.74263
52.6024	675.571					52.6024	-13.3483
52.6286	642.943					52.6286	-18.8964
52.6549	632.743					52.6549	-5.33014
52.6812	606.229					52.6812	13.2361
52.7074	566.343					52.7074	0.0023
52.7337	526.086					52.7337	2.65423
52.7599	497.457					52.7599	9.82045
52.7862	463.171					52.7862	11.0152
52.8124	420.886					52.8124	2.43861
52.8387	416.971					52.8387	2.34768
52.865	416.057					52.865	4.42819
52.8912	419.086					52.8912	-9.09131
52.9175	395.457					52.9175	-15.5822
52.9438	398.771					52.9438	-6.35887
52.97	403.629					52.97	19.0359
52.9963	415.629					52.9963	16.4593
53.0225	409.714					53.0225	12.3398
53.0488	399.429					53.0488	1.16316
53.0751	389.057					53.0751	-8.58491
53.1013	400.771					53.1013	-31.4187
53.1276	399.514					53.1276	-24.6239
53.1538	402.514					53.1538	-28.2577
53.1801	406.629					53.1801	-20.8629
53.2064	419.829					53.2064	-12.5538
53.2326	398.457					53.2326	-2.70188
53.2589	399.171					53.2589	-12.0785
53.2851	399.029					53.2851	-27.0837
53.3114	396.743					53.3114	-11.9175
53.3377	379.429					53.3377	-11.2084
53.3639	386.343					53.3639	-5.52792
53.3902	391.629					53.3902	-7.21884
53.4164	387.6					53.4164	2.06166
53.4427	388.143					53.4427	-13.4578
53.469	389.057					53.469	-13.0916
53.4952	410.514					53.4952	7.36032
53.5215	417.886					53.5215	8.8694
53.5478	428.6					53.5478	-14.3644
53.574	413.743					53.574	-33.0553
53.6003	415.457					53.6003	-30.4605
53.6265	414.2					53.6265	-13.98
53.6528	427.486					53.6528	-10.3281
53.679	429.886					53.679	-5.36185
53.7053	410.029					53.7053	-17.9956
53.7316	405.914					53.7316	-13.3723
53.7578	407.743					53.7578	-17.1775
53.7841	413.4					53.7841	-25.497
53.8103	421.371					53.8103	-30.3593
53.8366	440.714					53.8366	-23.136
53.8629	436.8					53.8629	-7.79831
53.8891	404.571					53.8891	-6.63209
53.9154	404.714					53.9154	-7.8373
53.9417	396.6					53.9417	-5.58537
53.9679	400.914					53.9679	3.69514
53.9942	388.686					53.9942	7.88993
54.0204	413.943					54.0204	-6.02957
54.0467	414.057					54.0467	-18.5491
54.073	421.971					54.073	-9.15427
54.0992	398.571					54.0992	-10.6452
54.1255	400.429					54.1255	-24.0218
54.1517	398.771					54.1517	-14.0556
54.178	409.143					54.178	16.0249
54.2043	403.971					54.2043	12.2197
54.2305	397.2					54.2305	-15.9855
54.2568	381.6					54.2568	-7.96216
54.283	383.343					54.283	12.5755
54.3093	392.171					54.3093	4.22742
54.3356	401.171					54.3356	-16.3206
54.3618	413.543					54.3618	-19.6687
54.3881	406.8					54.3881	-18.2453
54.4143	404.914					54.4143	-21.3363
54.4406	391.829					54.4406	-19.7986
54.4669	408.771					54.4669	-13.0038
54.4931	398.4					54.4931	-24.609
54.5194	390.8					54.5194	-14.9571
54.5457	397.743					54.5457	-4.59088
54.5719	423.171					54.5719	-5.13895
54.5982	433.457					54.5982	-8.6013
54.6244	421.657					54.6244	4.4792
54.6507	409.829					54.6507	8.95971
54.6769	403.429					54.6769	4.04021
54.7032	413.057					54.7032	8.09215
54.7295	426.343					54.7295	5.91551
54.7557	401.086					54.7557	0.39602
54.782	382.171					54.782	-23.2092
54.8083	393.171					54.8083	-19.5573
54.8345	409.857					54.8345	-7.96247
54.8608	416.4					54.8608	15.0323
54.887	426.371					54.887	-10.6015
54.9133	417.943					54.9133	-21.921
54.9396	401.743					54.9396	-39.4976
54.9658	407.8					54.9658	-30.4742
54.9921	415.343					54.9921	-19.1366
55.0183	416.8					55.0183	-2.05607
55.0446	403.743					55.0446	-16.0327
55.0709	420.686					55.0709	-29.7522
55.0971	417.286					55.0971	-27.7003
55.1234	409.143					55.1234	-20.2483
55.1496	400.771					55.1496	-20.025
55.1759	415.543					55.1759	-18.973
55.2022	429.171					55.2022	-12.1497
55.2284	411.657					55.2284	-7.12631
55.2547	407.543					55.2547	-11.2458
55.2809	399.114					55.2809	-25.3367
55.3072	392.686					55.3072	-22.9134
55.3335	389.543					55.3335	-12.1757
55.3597	405.657					55.3597	-5.49521
55.386	434.429					55.386	-19.0719
55.4123	443.257					55.4123	-6.9342
55.4385	462.657					55.4385	-6.51084
55.4648	495.6					55.4648	-18.4875
55.491	524.886					55.491	-30.8927
55.5173	541.857					55.5173	-22.6693
55.5436	567.8					55.5436	-16.5317
55.5698	617.971					55.5698	-18.1083
55.5961	673.371					55.5961	-19.3421
55.6223	700.743					55.6223	-17.2616
55.6486	694.2					55.6486	-22.2382
55.6748	667.314					55.6748	-19.5292
55.7011	622.343					55.7011	-21.7629
55.7274	604.771					55.7274	-12.6539
55.7536	575.971					55.7536	-21.3162
55.7799	532.857					55.7799	-27.7214
55.8062	499.429					55.8062	-4.98376
55.8324	503.429					55.8324	0.86817
55.8587	485.514					55.8587	-19.537
55.8849	455.8					55.8849	-28.8851
55.9112	466.686					55.9112	-24.4332
55.9375	454.2					55.9375	-29.2098
55.9637	425.743					55.9637	-33.3864
55.99	423.343					55.99	-15.8202
56.0162	433.371					56.0162	-22.6826
56.0425	411.286					56.0425	-27.8592
56.0688	414.229					56.0688	-34.2644
56.095	429.429					56.095	-31.0411
56.1213	419.429					56.1213	-29.4748
56.1475	384.371					56.1475	-20.08
56.1738	390.343					56.1738	-21.9995
56.2001	399.686					56.2001	-18.2619
56.2263	415.943					56.2263	-15.5814
56.2526	414.971					56.2526	-26.358
56.2788	409.257					56.2788	-30.5347
56.3051	399.486					56.3051	-33.597
56.3314	399.4					56.3314	-12.1737
56.3576	403.343					56.3576	-12.4074
56.3839	415.543					56.3839	-6.04121
56.4102	415.086					56.4102	-22.1893
56.4364	398.8					56.4364	-28.0802
56.4627	384.229					56.4627	-27.7426
56.4889	396.971					56.4889	-14.0049
56.5152	399.743					56.5152	-15.7815
56.5414	397.371					56.5414	-28.301
56.5677	389.543					56.5677	-26.3634
56.594	398.971					56.594	-9.79717
56.6202	414.4					56.6202	-1.9738
56.6465	415.771					56.6465	-14.979
56.6728	405.714					56.6728	-7.46993
56.699	386.514					56.699	4.12486
56.7253	396.514					56.7253	6.83393
56.7515	388.2					56.7515	-11.6284
56.7778	394.286					56.7778	-23.3193
56.8041	388.486					56.8041	-29.8674
56.8303	411.229					56.8303	-27.1583
56.8566	411.914					56.8566	-7.7064
56.8828	413.257					56.8828	14.6884
56.9091	407.286					56.9091	15.426
56.9354	399.171					56.9354	-6.12202
56.9616	397.514					56.9616	-1.04152
56.9879	406.943					56.9879	7.98185
57.0141	414.657					57.0141	10.9195
57.0404	387.486					57.0404	0
57.0667	369.4					57.0667	-2.57216
57.0929	387.086					57.0929	-17.0586
57.1192	396.114					57.1192	-31.4593
57.1454	388.429					57.1454	-33.2315
57.1717	377.514					57.1717	-27.4894
57.198	393.714					57.198	-11.7187
57.2242	412.286					57.2242	-9.1194
57.2505	407.286					57.2505	-8.57728
57.2767	389.543					57.2767	-16.5494
57.303	381.886					57.303	-12.0645
57.3293	388.8					57.3293	-3.17947
57.3555	379.743					57.3555	14.3912
57.3818	395.457					57.3818	13.1619
57.4081	409.543					57.4081	4.04691
57.4343	417.343					57.4343	-16.9538
57.4606	395.371					57.4606	-16.0117
57.4868	379.571					57.4868	-15.441
57.5131	381.657					57.5131	-25.4132
57.5393	396.829					57.5393	-26.9853
57.5656	410.914					57.5656	-19.9289
57.5919	396.571					57.5919	-4.87249
57.6181	397.743					57.6181	-13.8446
57.6444	387.857					57.6444	-8.55967
57.6707	398.629					57.6707	-8.21754
57.6969	406.314					57.6969	-2.3897
57.7232	409.314					57.7232	-22.3047
57.7494	409.943					57.7494	-27.4769
57.7757	408.286					57.7757	-11.9633
57.802	425.371					57.802	0.3788
57.8282	414.314					57.8282	-10.4219
57.8545	410.143					57.8545	-5.36552
57.8807	398.657					57.8807	3.20518
57.907	411.629					57.907	2.37588
57.9333	413.371					57.9333	-6.56771
57.9595	415.657					57.9595	-9.65416
57.9858	394.343					57.9858	-14.112
58.012	384.714					58.012	-13.7413
58.0383	396.886					58.0383	-14.6278
58.0646	409.629					58.0646	-6.11422
58.0908	396.829					58.0908	-5.71496
58.1171	379.457					58.1171	9.94146
58.1433	376.914					58.1433	-0.68785
58.1696	393					58.1696	1.25428
58.1959	410.571					58.1959	-8.37502
58.2221	421.086					58.2221	-10.2043
58.2484	418.257					58.2484	-12.3193
58.2747	416.429					58.2747	3.73707
58.3009	409.571					58.3009	5.85062
58.3272	411.171					58.3272	-6.57868
58.3534	419.057					58.3534	2.53488
58.3797	408.8					58.3797	24.3056
58.4059	404.429					58.4059	39.4191
58.4322	434.629					58.4322	33.5613
58.4585	450.943					58.4585	19.8177
58.4847	431.771					58.4847	9.98836
58.511	448.543					58.511	10.4162
58.5373	476.457					58.5373	18.3298
58.5635	472.057					58.5635	8.47189
58.5898	433.943					58.5898	4.61401
58.616	442.371					58.616	-9.92958
58.6423	445.257					58.6423	17.2697
58.6686	450.086					58.6686	24.7261
58.6948	445.543					58.6948	28.0397
58.7211	440.829					58.7211	20.4389
58.7473	439.171					58.7473	27.4096
58.7736	429.743					58.7736	26.466
58.7999	433.2					58.7999	23.7224
58.8261	422.257					58.8261	21.2074
58.8524	415.143					58.8524	23.5496
58.8786	426.457					58.8786	48.7774
58.9049	441.571					58.9049	69.2624
58.9312	427.971					58.9312	64.6045
58.9574	400.171					58.9574	41.2609
58.9837	394.2					58.9837	44.5459
59.01	392.6					59.01	20.8595
59.0362	393.743					59.0362	4.63016
59.0625	393.171					59.0625	11.1723
59.0887	394.114					59.0887	59.1144
59.115	395.143					59.115	50.9994
59.1412	413.457					59.1412	20.9415
59.1675	387.6					59.1675	30.5694
59.1938	373.086					59.1938	44.1401
59.22	373.086					59.22	41.1393
59.2463	418.171					59.2463	22.5386
59.2726	420.771					59.2726	42.2807
59.2988	396.943					59.2988	31.4228
59.3251	376.629					59.3251	12.1364
59.3513	384.743					59.3513	3.44995
59.3776	382.343					59.3776	-5.09363
59.4038	372.514					59.4038	-2.60865
59.4301	374.686					59.4301	2.24776
59.4564	387.686					59.4564	18.0756
59.4826	393.2					59.4826	15.132
59.5089	394					59.5089	13.617
59.5352	407.171					59.5352	3.07341
59.5614	394.571					59.5614	-22.0416
59.5877	389.343					59.5877	-4.29948
59.6139	381.743					59.6139	-0.64307
59.6402	389.2					59.6402	-1.81523
59.6665	378.629					59.6665	-36.9303
59.6927	386.8					59.6927	-32.3881
59.719	401.514					59.719	-26.3889
59.7452	390.286					59.7452	-11.4467
59.7715	371.829					59.7715	-14.476
59.7978	384.371					59.7978	-16.4196
59.824	405.771					59.824	-29.5061
59.8503	402.2					59.8503	-38.5639
59.8765	410					59.8765	-47.5361
59.9028	429.057					59.9028	-25.2797
59.9291	438.943					59.9291	-29.7376
59.9553	412.771					59.9553	-27.7097
59.9816	391.057					59.9816	-23.0533
60.0078	390.829					60.0078	0.83168
60.0341	394.057					60.0341	-16.5119
60.0604	414.171					60.0604	-14.0555
60.0866	408.086					60.0866	-9.8848
60.1129	401.514					60.1129	-9.7141
60.1392	375.543					60.1392	-29.972
60.1654	376.086					60.1654	-10.8584
60.1917	394					60.1917	-0.63058
60.2179	397.714					60.2179	6.36869
60.2442	392.514					60.2442	8.2251
60.2704	395.686					60.2704	-0.91849
60.2967	408					60.2967	-11.5192
60.323	402.086					60.323	-5.11995
60.3492	392.343					60.3492	-2.03497
60.3755	403.571					60.3755	5.5643
60.4018	415.629					60.4018	2.87786
60.428	418.657					60.428	12.5628
60.4543	388.971					60.4543	12.3335
60.4805	372.114					60.4805	19.99
60.5068	386.114					60.5068	20.8464
60.5331	404.286					60.5331	32.5599
60.5593	399.2					60.5593	33.9306
60.5856	389.971					60.5856	32.1585
60.6118	393.886					60.6118	30.6434
60.6381	399.657					60.6381	36.4141
60.6644	404.314					60.6644	37.0991
60.6906	394.486					60.6906	49.527
60.7169	394.486					60.7169	41.4405
60.7431	405.057					60.7431	53.0398
60.7694	403.543					60.7694	53.0676
60.7957	378					60.7957	63.2669
60.8219	367.6					60.8219	49.6662
60.8482	383.571					60.8482	77.3511
60.8745	385.771					60.8745	78.779
60.9007	386.8					60.9007	64.8354
60.927	399.571					60.927	52.0347
60.9532	416.686					60.9532	54.9196
60.9795	399.486					60.9795	65.0903
61.0057	391.943					61.0057	45.861
61.032	387.029					61.032	38.346
61.0583	388.4					61.0583	26.1739
61.0845	387.514					61.0845	33.6589
61.1108	400.2					61.1108	35.0296
61.1371	414.4					61.1371	29.6002
61.1633	407.829					61.1633	12.0281
61.1896	390					61.1896	1.8845
61.2158	394.171					61.2158	8.91234
61.2421	409.771					61.2421	31.4259
61.2683	408.4					61.2683	41.0823
61.2946	398.686					61.2946	44.3673
61.3209	409.771					61.3209	31.9666
61.3471	415.429					61.3471	6.65154
61.3734	415.829					61.3734	-16.8635
61.3997	430.429					61.3997	-10.2356
61.4259	433.114					61.4259	7.13506
61.4522	446.171					61.4522	5.90576
61.4784	456.2					61.4784	14.8765
61.5047	449.2					61.5047	10.8186
61.531	419.171					61.531	18.475
61.5572	422.743					61.5572	12.5885
61.5835	437.943					61.5835	-0.92647
61.6097	424.8					61.6097	-8.27006
61.636	403.171					61.636	-1.98507
61.6623	416.886					61.6623	11.6142
61.6885	436.8					61.6885	1.84203
61.7148	432.629					61.7148	7.06988
61.741	413.029					61.741	-13.0737
61.7673	415.771					61.7673	-19.703
61.7936	426.886					61.7936	-19.0466
61.8198	408.229					61.8198	-12.5902
61.8461	391					61.8461	-5.70521
61.8723	392.743					61.8723	-0.96308
61.8986	411.486					61.8986	-13.2781
61.9249	392.543					61.9249	-26.6217
61.9511	397.657					61.9511	-9.47956
61.9774	406.457					61.9774	13.2626
62.0037	412.486					62.0037	15.3761
62.0299	383.029					62.0299	-7.99604
62.0562	385.657					62.0562	-16.2539
62.0824	394.543					62.0824	-13.1118
62.1087	397.629					62.1087	-7.2268
62.135	386.057					62.135	-7.45611
62.1612	378.314					62.1612	-3.62827
62.1875	370.8					62.1875	-2.45757
62.2137	386.686					62.2137	-9.40116
62.24	407.514					62.24	4.34097
62.2663	410.943					62.2663	-2.88833
62.2925	405.171					62.2925	-1.71764
62.3188	401.543					62.3188	-3.40408
62.345	385.914					62.345	13.8238
62.3713	383.429					62.3713	12.223
62.3976	387.314					62.3976	5.65087
62.4238	399.371					62.4238	-4.06415
62.4501	388.543					62.4501	-2.12202
[truncated: 287 more rows]

## Sheet: Supplementary Figs.10-13
				Fig. 11							Fig. 12(a)				Fig. 12(b)					Fig. 13 (a)
Fig. 10				MnCoO		ε-PLE		ε-PLE@MnCoO			HA		HA-HYD		HA		HA-ALD			Incubation Time (min)	Swelling Rate (%)			Mean	Standard Deviation
	Mean	Standard Deviation		Wavenumbers (S-1)	Transmittance (%)	Wavenumbers (S-1)	Transmittance (%)	Wavenumbers (S-1)	Transmittance (%)		Wavenumbers (S-1)	Transmittance (%)	Wavenumbers (S-1)	Transmittance (%)	Wavenumbers (S-1)	Transmittance (%)	Wavenumbers (S-1)	Transmittance (%)		0	0	0	0	0	0
MnCoO	-15.1067	1.34998		401.194	102.699	401.194	104.909	401.194	94.4243		399.265	65.629	399.265	91.6149	399.265	65.629	399.265	82.6447		5	0.19697	0.22003	0.22987	0.21562	0.01689
ε-PLE	25.7333	1.12988		405.051	102.591	405.051	105.051	405.051	94.9204		401.194	65.3978	401.194	87.6498	401.194	65.3978	401.194	83.0507		10	0.30303	0.31856	0.33389	0.31849	0.01543
ε-PLE@MnCoO	10.54	0.98423		408.909	102.545	408.909	105.038	408.909	95.2734		403.123	64.9645	403.123	84.8528	403.123	64.9645	403.123	83.367		15	0.35354	0.35468	0.38758	0.36527	0.01934
				412.767	102.47	412.767	104.639	412.767	95.1086		405.051	64.4359	405.051	85.0814	405.051	64.4359	405.051	83.1846		20	0.3771	0.3711	0.41107	0.38643	0.02156
Zeta Potential of MnCoO (mV)	Zeta Potential of ε-PLE (mV)	Zeta Potential of ε-PLE@MnCoO (mV)		416.624	102.292	416.624	104.266	416.624	94.6251		406.98	64.6962	406.98	88.0378	406.98	64.6962	406.98	83.8803		30	0.38889	0.38424	0.42114	0.39809	0.0201
-13.95	24.96	11.67		420.482	102.097	420.482	104.423	420.482	94.3995		408.909	65.0507	408.909	88.4169	408.909	65.0507	408.909	83.9274		40	0.39226	0.39409	0.42617	0.40417	0.01908
-14.78	25.21	9.87		424.34	102.019	424.34	104.987	424.34	95.7819		410.838	65.2121	410.838	85.6983	410.838	65.2121	410.838	83.9595		60	0.39394	0.39573	0.42785	0.40584	0.01908
-16.59	27.03	10.08		428.197	101.95	428.197	105.288	428.197	96.1691		412.767	65.1799	412.767	83.186	412.767	65.1799	412.767	84.2019
				432.055	101.852	432.055	105.335	432.055	96.1299		414.695	65.2544	414.695	83.3405	414.695	65.2544	414.695	84.2853
				435.912	101.654	435.912	105.449	435.912	96.0273		416.624	65.2524	416.624	86.4261	416.624	65.2524	416.624	83.1856
				439.77	101.49	439.77	105.732	439.77	96.5121		418.553	64.9135	418.553	90.8133	418.553	64.9135	418.553	82.7983		Fig. 13 (b)
				443.628	101.467	443.628	105.774	443.628	96.1992		420.482	64.3007	420.482	83.4482	420.482	64.3007	420.482	83.2829		Incubation Time (Day)	Weight Remaining (100%)			Mean	Standard Deviation
				447.485	101.533	447.485	105.537	447.485	96.1881		422.411	63.7773	422.411	81.4171	422.411	63.7773	422.411	83.3133		0	1	1	1	1	0
				451.343	101.587	451.343	105.211	451.343	95.8733		424.34	63.4741	424.34	82.9663	424.34	63.4741	424.34	81.918		3	0.842	0.914	0.926	0.894	0.04543
				455.201	101.565	455.201	105.277	455.201	95.8573		426.268	63.1657	426.268	85.3522	426.268	63.1657	426.268	81.6745		6	0.788	0.75	0.794	0.77733	0.02386
				459.058	101.514	459.058	105.747	459.058	96.094		428.197	62.7974	428.197	84.3644	428.197	62.7974	428.197	81.4741		9	0.734	0.732	0.708	0.72467	0.01447
				462.916	101.483	462.916	106.168	462.916	96.8167		430.126	62.5202	430.126	82.3119	430.126	62.5202	430.126	81.2208		12	0.654	0.6	0.576	0.61	0.03995
				466.773	101.513	466.773	106.063	466.773	96.5403		432.055	62.5091	432.055	81.1083	432.055	62.5091	432.055	81.0376		15	0.536	0.534	0.558	0.54267	0.01332
				470.631	101.512	470.631	105.826	470.631	96.2462		433.984	63.0034	433.984	81.9636	433.984	63.0034	433.984	81.1763		18	0.464	0.414	0.392	0.42333	0.0369
				474.489	101.364	474.489	105.913	474.489	96.3364		435.912	63.2379	435.912	83.6861	435.912	63.2379	435.912	81.1796		21	0.356	0.328	0.334	0.33933	0.01474
				478.346	101.145	478.346	106.296	478.346	96.8098		437.841	63.1812	437.841	84.1219	437.841	63.1812	437.841	81.8687		24	0.272	0.274	0.244	0.26333	0.01677
				482.204	100.951	482.204	106.484	482.204	96.5863		439.77	63.0012	439.77	83.6601	439.77	63.0012	439.77	81.7624
				486.062	100.835	486.062	106.357	486.062	96.5684		441.699	62.9682	441.699	82.8685	441.699	62.9682	441.699	82.0644
				489.919	100.787	489.919	106.061	489.919	96.3888		443.628	62.7796	443.628	81.459	443.628	62.7796	443.628	83.2356
				493.777	100.753	493.777	105.891	493.777	96.4824		445.557	62.4168	445.557	82.2528	445.557	62.4168	445.557	83.4319
				497.635	100.647	497.635	105.882	497.635	96.5926		447.485	61.9203	447.485	83.4981	447.485	61.9203	447.485	82.0588
				501.492	100.498	501.492	105.963	501.492	96.6198		449.414	61.5134	449.414	80.9952	449.414	61.5134	449.414	81.9979
				505.35	100.401	505.35	105.962	505.35	96.623		451.343	61.3268	451.343	80.603	451.343	61.3268	451.343	81.1259
				509.207	100.381	509.207	105.755	509.207	96.6456		453.272	61.2274	453.272	81.1245	453.272	61.2274	453.272	80.7419
				513.065	100.369	513.065	105.376	513.065	96.1097		455.201	61.1761	455.201	80.5098	455.201	61.1761	455.201	80.6549
				516.923	100.319	516.923	105.168	516.923	95.7198		457.129	61.1801	457.129	81.627	457.129	61.1801	457.129	81.5556
				520.78	100.219	520.78	105.321	520.78	95.9885		459.058	61.0674	459.058	81.9185	459.058	61.0674	459.058	80.5315
				524.638	100.122	524.638	105.577	524.638	96.37		460.987	61.0121	460.987	81.6266	460.987	61.0121	460.987	79.6619
				528.496	100.083	528.496	105.549	528.496	96.253		462.916	61.1385	462.916	81.2969	462.916	61.1385	462.916	80.4843
				532.353	100.098	532.353	105.281	532.353	96.0605		464.845	61.1063	464.845	80.9354	464.845	61.1063	464.845	81.859
				536.211	100.117	536.211	105.022	536.211	95.6266		466.773	60.9841	466.773	80.5138	466.773	60.9841	466.773	81.9566
				540.068	100.126	540.068	104.987	540.068	95.6721		468.702	60.8484	468.702	80.4046	468.702	60.8484	468.702	81.4997
				543.926	100.135	543.926	105.104	543.926	95.7952		470.631	60.5903	470.631	80.2656	470.631	60.5903	470.631	81.4309
				547.784	100.171	547.784	105.274	547.784	96.0472		472.56	60.4073	472.56	81.0944	472.56	60.4073	472.56	81.0128
				551.641	100.236	551.641	105.377	551.641	96.1653		474.489	60.2841	474.489	80.5302	474.489	60.2841	474.489	81.2364
				555.499	100.319	555.499	105.437	555.499	96.2917		476.418	60.1964	476.418	79.7732	476.418	60.1964	476.418	81.0193
				559.357	100.392	559.357	105.444	559.357	96.2761		478.346	60.1082	478.346	79.4904	478.346	60.1082	478.346	80.4764
				563.214	100.437	563.214	105.469	563.214	96.3633		480.275	59.9963	480.275	79.4008	480.275	59.9963	480.275	80.2188
				567.072	100.457	567.072	105.547	567.072	96.2416		482.204	59.8761	482.204	79.3442	482.204	59.8761	482.204	79.9684
				570.93	100.483	570.93	105.708	570.93	96.472		484.133	59.7602	484.133	79.8192	484.133	59.7602	484.133	79.3572
				574.787	100.535	574.787	105.83	574.787	96.7389		486.062	59.6357	486.062	80.1562	486.062	59.6357	486.062	79.1535
				578.645	100.633	578.645	105.904	578.645	97.0275		487.99	59.5441	487.99	80.1303	487.99	59.5441	487.99	79.5329
				582.502	100.743	582.502	105.96	582.502	97.2056		489.919	59.4033	489.919	79.7982	489.919	59.4033	489.919	79.7496
				586.36	100.856	586.36	106.067	586.36	97.5593		491.848	59.2293	491.848	79.5065	491.848	59.2293	491.848	80.3575
				590.218	100.988	590.218	106.126	590.218	97.652		493.777	59.0535	493.777	79.2667	493.777	59.0535	493.777	80.8777
				594.075	101.146	594.075	106.079	594.075	97.7569		495.706	58.9022	495.706	78.8882	495.706	58.9022	495.706	80.8537
				597.933	101.302	597.933	105.925	597.933	97.5613		497.635	58.741	497.635	78.2685	497.635	58.741	497.635	80.757
				601.791	101.42	601.791	105.833	601.791	97.4438		499.563	58.6128	499.563	77.8936	499.563	58.6128	499.563	80.4858
				605.648	101.48	605.648	105.881	605.648	97.5352		501.492	58.4941	501.492	77.8197	501.492	58.4941	501.492	79.8054
				609.506	101.502	609.506	105.986	609.506	97.7822		503.421	58.3826	503.421	78.0827	503.421	58.3826	503.421	79.2073
				613.363	101.538	613.363	105.942	613.363	97.7713		505.35	58.2791	505.35	78.0883	505.35	58.2791	505.35	78.7452
				617.221	101.615	617.221	105.713	617.221	97.5717		507.279	58.1866	507.279	78.1166	507.279	58.1866	507.279	78.3266
				621.079	101.687	621.079	105.458	621.079	97.2438		509.207	58.1049	509.207	77.9107	509.207	58.1049	509.207	78.0312
				624.936	101.723	624.936	105.334	624.936	97.1027		511.136	58.0118	511.136	77.6865	511.136	58.0118	511.136	78.0768
				628.794	101.73	628.794	105.298	628.794	97.1607		513.065	57.8932	513.065	77.327	513.065	57.8932	513.065	78.2604
				632.652	101.752	632.652	105.194	632.652	97.0993		514.994	57.7693	514.994	77.2141	514.994	57.7693	514.994	78.4225
				636.509	101.841	636.509	104.95	636.509	96.6502		516.923	57.6383	516.923	77.0125	516.923	57.6383	516.923	78.6337
				640.367	102.002	640.367	104.66	640.367	96.2177		518.851	57.4988	518.851	76.7621	518.851	57.4988	518.851	79.1439
				644.225	102.174	644.225	104.483	644.225	95.8484		520.78	57.3552	520.78	76.6137	520.78	57.3552	520.78	79.4798
				648.082	102.266	648.082	104.537	648.082	95.9053		522.709	57.2487	522.709	76.5326	522.709	57.2487	522.709	79.5857
				651.94	102.286	651.94	104.751	651.94	96.2382		524.638	57.1445	524.638	76.43	524.638	57.1445	524.638	79.1693
				655.797	102.358	655.797	104.956	655.797	96.7238		526.567	57.0415	526.567	76.4758	526.567	57.0415	526.567	78.6965
				659.655	102.495	659.655	105.091	659.655	96.997		528.496	56.9308	528.496	76.2401	528.496	56.9308	528.496	78.1872
				663.513	102.681	663.513	105.3	663.513	97.2244		530.424	56.8499	530.424	76.1438	530.424	56.8499	530.424	77.6107
				667.37	102.855	667.37	105.639	667.37	97.5348		532.353	56.7837	532.353	76.2417	532.353	56.7837	532.353	76.9365
				671.228	102.984	671.228	106.006	671.228	98.4486		534.282	56.7147	534.282	76.4884	534.282	56.7147	534.282	76.6044
				675.086	103.093	675.086	106.252	675.086	99.0662		536.211	56.624	536.211	76.1712	536.211	56.624	536.211	76.6218
				678.943	103.235	678.943	106.345	678.943	99.4978		538.14	56.5133	538.14	75.9249	538.14	56.5133	538.14	76.9919
				682.801	103.41	682.801	106.309	682.801	99.6117		540.068	56.3995	540.068	75.794	540.068	56.3995	540.068	77.327
				686.659	103.545	686.659	106.334	686.659	99.7525		541.997	56.2889	541.997	75.5743	541.997	56.2889	541.997	77.6773
				690.516	103.621	690.516	106.581	690.516	100.105		543.926	56.1497	543.926	75.1263	543.926	56.1497	543.926	77.9513
				694.374	103.701	694.374	106.992	694.374	100.747		545.855	56.0012	545.855	74.8605	545.855	56.0012	545.855	78.1232
				698.231	103.776	698.231	107.248	698.231	101.053		547.784	55.8511	547.784	74.6065	547.784	55.8511	547.784	78.1198
				702.089	103.883	702.089	107.244	702.089	101.067		549.713	55.7208	549.713	74.5766	549.713	55.7208	549.713	77.9754
				705.947	104	705.947	107.177	705.947	100.937		551.641	55.5596	551.641	74.5252	551.641	55.5596	551.641	77.5713
				709.804	104.09	709.804	107.285	709.804	101.235		553.57	55.3714	553.57	74.4114	553.57	55.3714	553.57	77.0771
				713.662	104.141	713.662	107.499	713.662	101.638		555.499	55.1649	555.499	74.0915	555.499	55.1649	555.499	76.5216
				717.52	104.198	717.52	107.685	717.52	101.983		557.428	54.9664	557.428	73.7095	557.428	54.9664	557.428	76.0368
				721.377	104.272	721.377	107.775	721.377	101.961		559.357	54.7654	559.357	73.1981	559.357	54.7654	559.357	75.6152
				725.235	104.344	725.235	107.797	725.235	101.758		561.285	54.5753	561.285	72.7803	561.285	54.5753	561.285	75.4357
				729.092	104.363	729.092	107.756	729.092	101.362		563.214	54.4062	563.214	72.4359	563.214	54.4062	563.214	75.4262
				732.95	104.327	732.95	107.796	732.95	101.202		565.143	54.2888	565.143	72.3478	565.143	54.2888	565.143	75.6496
				736.808	104.271	736.808	107.972	736.808	101.029		567.072	54.2285	567.072	72.3816	567.072	54.2285	567.072	75.8593
				740.665	104.261	740.665	108.254	740.665	100.942		569.001	54.2396	569.001	72.7394	569.001	54.2396	569.001	76.2488
				744.523	104.309	744.523	108.525	744.523	101.119		570.93	54.3055	570.93	73.0116	570.93	54.3055	570.93	76.5977
				748.381	104.371	748.381	108.804	748.381	101.729		572.858	54.4171	572.858	73.2532	572.858	54.4171	572.858	76.8293
				752.238	104.391	752.238	109.123	752.238	102.371		574.787	54.5314	574.787	73.3488	574.787	54.5314	574.787	76.7969
				756.096	104.373	756.096	109.51	756.096	103.269		576.716	54.6362	576.716	73.5352	576.716	54.6362	576.716	76.7447
				759.953	104.353	759.953	109.835	759.953	104.027		578.645	54.6904	578.645	73.4632	578.645	54.6904	578.645	76.5301
				763.811	104.379	763.811	109.981	763.811	104.534		580.574	54.6989	580.574	73.4284	580.574	54.6989	580.574	76.1149
				767.669	104.431	767.669	109.948	767.669	104.703		582.502	54.6534	582.502	73.2076	582.502	54.6534	582.502	75.7043
				771.526	104.469	771.526	109.932	771.526	104.95		584.431	54.5659	584.431	73.0215	584.431	54.5659	584.431	75.4292
				775.384	104.462	775.384	110.054	775.384	105.29		586.36	54.4264	586.36	72.8852	586.36	54.4264	586.36	75.1904
				779.242	104.453	779.242	110.28	779.242	105.884		588.289	54.2561	588.289	72.8111	588.289	54.2561	588.289	75.1442
				783.099	104.487	783.099	110.41	783.099	106.336		590.218	54.0743	590.218	72.6385	590.218	54.0743	590.218	75.1935
				786.957	104.595	786.957	110.37	786.957	106.604		592.147	53.9001	592.147	72.5702	592.147	53.9001	592.147	75.4029
				790.815	104.753	790.815	110.247	790.815	106.625		594.075	53.7212	594.075	72.423	594.075	53.7212	594.075	75.6724
				794.672	104.915	794.672	110.236	794.672	106.84		596.004	53.5427	596.004	72.3143	596.004	53.5427	596.004	75.9463
				798.53	105.044	798.53	110.371	798.53	107.159		597.933	53.3441	597.933	72.1827	597.933	53.3441	597.933	76.0082
				802.387	105.15	802.387	110.555	802.387	107.594		599.862	53.1254	599.862	72.1429	599.862	53.1254	599.862	75.9343
				806.245	105.245	806.245	110.64	806.245	107.808		601.791	52.8674	601.791	72.0587	601.791	52.8674	601.791	75.6816
				810.103	105.351	810.103	110.645	810.103	107.993		603.719	52.588	603.719	72.001	603.719	52.588	603.719	75.3377
				813.96	105.46	813.96	110.67	813.96	108.118		605.648	52.2956	605.648	71.8863	605.648	52.2956	605.648	74.8478
				817.818	105.571	817.818	110.819	817.818	108.444		607.577	52.0365	607.577	71.8359	607.577	52.0365	607.577	74.3966
				821.676	105.676	821.676	111.033	821.676	108.734		609.506	51.8265	609.506	71.6933	609.506	51.8265	609.506	73.9971
				825.533	105.771	825.533	111.208	825.533	109.029		611.435	51.6932	611.435	71.6797	611.435	51.6932	611.435	73.8149
				829.391	105.832	829.391	111.257	829.391	109.113		613.363	51.6549	613.363	71.6922	613.363	51.6549	613.363	73.7395
				833.249	105.842	833.249	111.262	833.249	109.228		615.292	51.7347	615.292	71.9158	615.292	51.7347	615.292	73.9478
				837.106	105.796	837.106	111.325	837.106	109.297		617.221	51.9212	617.221	72.2173	617.221	51.9212	617.221	74.3513
				840.964	105.732	840.964	111.505	840.964	109.529		619.15	52.2017	619.15	72.7834	619.15	52.2017	619.15	74.8172
				844.821	105.691	844.821	111.701	844.821	109.72		621.079	52.5393	621.079	73.2901	621.079	52.5393	621.079	75.2705
				848.679	105.709	848.679	111.819	848.679	109.919		623.008	52.9147	623.008	73.7455	623.008	52.9147	623.008	75.8071
				852.537	105.764	852.537	111.824	852.537	109.957		624.936	53.306	624.936	74.2076	624.936	53.306	624.936	76.2683
				856.394	105.847	856.394	111.817	856.394	110.051		626.865	53.711	626.865	74.6181	626.865	53.711	626.865	76.6532
				860.252	105.958	860.252	111.868	860.252	110.118		628.794	54.1149	628.794	74.8426	628.794	54.1149	628.794	76.838
				864.11	106.11	864.11	111.991	864.11	110.345		630.723	54.5341	630.723	75.0482	630.723	54.5341	630.723	76.9587
				867.967	106.299	867.967	112.084	867.967	110.46		632.652	54.9698	632.652	75.2729	632.652	54.9698	632.652	77.0102
				871.825	106.51	871.825	112.088	871.825	110.524		634.58	55.4315	634.58	75.7067	634.58	55.4315	634.58	77.0975
				875.682	106.704	875.682	112	875.682	110.372		636.509	55.8939	636.509	76.1645	636.509	55.8939	636.509	77.1645
				879.54	106.847	879.54	111.926	879.54	110.324		638.438	56.3508	638.438	76.669	638.438	56.3508	638.438	77.2992
				883.398	106.925	883.398	111.917	883.398	110.348		640.367	56.7868	640.367	77.0677	640.367	56.7868	640.367	77.4722
				887.255	106.954	887.255	111.966	887.255	110.516		642.296	57.1837	642.296	77.443	642.296	57.1837	642.296	77.8632
				891.113	106.956	891.113	111.973	891.113	110.531		644.225	57.5197	644.225	77.6541	644.225	57.5197	644.225	78.3103
				894.971	106.969	894.971	111.91	894.971	110.511		646.153	57.7825	646.153	77.7634	646.153	57.7825	646.153	78.7423
				898.828	106.996	898.828	111.8	898.828	110.368		648.082	57.9641	648.082	77.7421	648.082	57.9641	648.082	78.9249
				902.686	107.009	902.686	111.74	902.686	110.338		650.011	58.0888	650.011	77.868	650.011	58.0888	650.011	79.1102
				906.544	106.976	906.544	111.751	906.544	110.333		651.94	58.1751	651.94	78.0003	651.94	58.1751	651.94	79.2752
				910.401	106.907	910.401	111.794	910.401	110.451		653.869	58.2449	653.869	78.1505	653.869	58.2449	653.869	79.3302
				914.259	106.827	914.259	111.76	914.259	110.414		655.797	58.2921	655.797	78.2039	655.797	58.2921	655.797	79.236
				918.116	106.774	918.116	111.623	918.116	110.304		657.726	58.3565	657.726	78.3015	657.726	58.3565	657.726	79.1822
				921.974	106.747	921.974	111.413	921.974	110.014		659.655	58.4353	659.655	78.3682	659.655	58.4353	659.655	79.0808
				925.832	106.734	925.832	111.217	925.832	109.75		661.584	58.529	661.584	78.482	661.584	58.529	661.584	79.0189
				929.689	106.71	929.689	111.064	929.689	109.473		663.513	58.6197	663.513	78.5572	663.513	58.6197	663.513	78.97
				933.547	106.673	933.547	110.96	933.547	109.353		665.442	58.7024	665.442	78.4721	665.442	58.7024	665.442	79.0419
				937.405	106.627	937.405	110.867	937.405	109.19		667.37	58.7649	667.37	78.0957	667.37	58.7649	667.37	79.2696
				941.262	106.595	941.262	110.783	941.262	109.107		669.299	58.8027	669.299	78.7557	669.299	58.8027	669.299	79.4875
				945.12	106.576	945.12	110.704	945.12	109.005		671.228	58.8191	671.228	79.0641	671.228	58.8191	671.228	79.5253
				948.977	106.568	948.977	110.657	948.977	108.995		673.157	58.8276	673.157	79.1263	673.157	58.8276	673.157	79.7203
				952.835	106.567	952.835	110.629	952.835	108.908		675.086	58.8429	675.086	79.0422	675.086	58.8429	675.086	79.9306
				956.693	106.573	956.693	110.624	956.693	108.894		677.014	58.8932	677.014	78.9343	677.014	58.8932	677.014	80.106
				960.55	106.58	960.55	110.617	960.55	108.897		678.943	58.9711	678.943	78.7928	678.943	58.9711	678.943	80.193
				964.408	106.587	964.408	110.626	964.408	109.033		680.872	59.0713	680.872	78.827	680.872	59.0713	680.872	80.248
				968.266	106.58	968.266	110.664	968.266	109.148		682.801	59.176	682.801	78.9322	682.801	59.176	682.801	80.1919
				972.123	106.561	972.123	110.757	972.123	109.339		684.73	59.3025	684.73	79.199	684.73	59.3025	684.73	80.1339
				975.981	106.543	975.981	110.847	975.981	109.435		686.659	59.4212	686.659	79.4447	686.659	59.4212	686.659	79.9952
				979.839	106.541	979.839	110.867	979.839	109.485		688.587	59.5246	688.587	79.802	688.587	59.5246	688.587	79.8772
				983.696	106.546	983.696	110.78	983.696	109.345		690.516	59.593	690.516	80.0488	690.516	59.593	690.516	79.8298
				987.554	106.543	987.554	110.679	987.554	109.243		692.445	59.6275	692.445	80.1951	692.445	59.6275	692.445	79.8931
				991.411	106.521	991.411	110.653	991.411	109.23		694.374	59.6305	694.374	80.2263	694.374	59.6305	694.374	79.9824
				995.269	106.498	995.269	110.728	995.269	109.406		696.303	59.6138	696.303	80.2525	696.303	59.6138	696.303	80.2026
				999.127	106.504	999.127	110.797	999.127	109.496		698.231	59.5944	698.231	80.3253	698.231	59.5944	698.231	80.4352
				1002.98	106.549	1002.98	110.776	1002.98	109.477		700.16	59.5911	700.16	80.519	700.16	59.5911	700.16	80.7267
				1006.84	106.593	1006.84	110.659	1006.84	109.261		702.089	59.6116	702.089	80.776	702.089	59.6116	702.089	80.8722
				1010.7	106.59	1010.7	110.55	1010.7	109.157		704.018	59.676	704.018	81.1371	704.018	59.676	704.018	80.9384
				1014.56	106.517	1014.56	110.5	1014.56	109.105		705.947	59.7714	705.947	81.4688	705.947	59.7714	705.947	80.9832
				1018.41	106.4	1018.41	110.482	1018.41	109.116		707.875	59.9021	707.875	81.8056	707.875	59.9021	707.875	81.025
				1022.27	106.286	1022.27	110.388	1022.27	108.948		709.804	60.0564	709.804	82.0322	709.804	60.0564	709.804	81.0068
				1026.13	106.212	1026.13	110.189	1026.13	108.652		711.733	60.2322	711.733	82.2586	711.733	60.2322	711.733	80.9604
				1029.99	106.162	1029.99	109.939	1029.99	108.218		713.662	60.4146	713.662	82.4462	713.662	60.4146	713.662	80.9041
				1033.85	106.103	1033.85	109.756	1033.85	107.917		715.591	60.598	715.591	82.7638	715.591	60.598	715.591	80.9008
				1037.7	106.009	1037.7	109.648	1037.7	107.644		717.52	60.7711	717.52	83.0538	717.52	60.7711	717.52	80.9929
				1041.56	105.896	1041.56	109.536	1041.56	107.364		719.448	60.9346	719.448	83.4514	719.448	60.9346	719.448	81.161
				1045.42	105.786	1045.42	109.324	1045.42	106.916		721.377	61.0837	721.377	83.8331	721.377	61.0837	721.377	81.3676
				1049.28	105.696	1049.28	109.043	1049.28	106.542		723.306	61.2211	723.306	84.1539	723.306	61.2211	723.306	81.6315
				1053.13	105.613	1053.13	108.775	1053.13	106.15		725.235	61.3444	725.235	84.3081	725.235	61.3444	725.235	81.8609
				1056.99	105.522	1056.99	108.638	1056.99	105.885		727.164	61.4593	727.164	84.3983	727.164	61.4593	727.164	82.0529
				1060.85	105.426	1060.85	108.661	1060.85	105.856		729.092	61.5596	729.092	84.4358	729.092	61.5596	729.092	82.1489
				1064.71	105.341	1064.71	108.782	1064.71	106.124		731.021	61.6544	731.021	84.5677	731.021	61.6544	731.021	82.2365
				1068.56	105.269	1068.56	108.879	1068.56	106.235		732.95	61.7302	732.95	84.7759	732.95	61.7302	732.95	82.3711
				1072.42	105.21	1072.42	108.944	1072.42	106.262		734.879	61.7921	734.879	85.1177	734.879	61.7921	734.879	82.3457
				1076.28	105.153	1076.28	109.01	1076.28	106.224		736.808	61.8331	736.808	85.4962	736.808	61.8331	736.808	82.2362
				1080.14	105.105	1080.14	109.092	1080.14	106.253		738.737	61.86	738.737	85.8726	738.737	61.86	738.737	82.1832
				1083.99	105.07	1083.99	109.103	1083.99	106.154		740.665	61.8712	740.665	86.1081	740.665	61.8712	740.665	82.1255
				1087.85	105.046	1087.85	108.97	1087.85	105.945		742.594	61.8718	742.594	86.2472	742.594	61.8718	742.594	82.1379
				1091.71	105.004	1091.71	108.63	1091.71	105.382		744.523	61.8712	744.523	86.1846	744.523	61.8712	744.523	82.188
				1095.57	104.923	1095.57	108.15	1095.57	104.541		746.452	61.886	746.452	86.1644	746.452	61.886	746.452	82.3531
				1099.43	104.812	1099.43	107.719	1099.43	103.591		748.381	61.9324	748.381	86.1871	748.381	61.9324	748.381	82.5109
				1103.28	104.709	1103.28	107.577	1103.28	103.322		750.309	62.0312	750.309	86.4164	750.309	62.0312	750.309	82.7224
				1107.14	104.651	1107.14	107.738	1107.14	103.72		752.238	62.1916	752.238	86.7229	752.238	62.1916	752.238	82.9511
				1111	104.661	1111	108.023	1111	104.359		754.167	62.4328	754.167	87.2004	754.167	62.4328	754.167	83.2001
				1114.86	104.724	1114.86	108.236	1114.86	104.626		756.096	62.7478	756.096	87.6741	756.096	62.7478	756.096	83.4242
				1118.71	104.831	1118.71	108.373	1118.71	104.696		758.025	63.1343	758.025	88.1373	758.025	63.1343	758.025	83.6883
				1122.57	104.973	1122.57	108.501	1122.57	104.79		759.953	63.5609	759.953	88.4504	759.953	63.5609	759.953	83.8802
				1126.43	105.166	1126.43	108.684	1126.43	105.1		761.882	64.0122	761.882	88.708	761.882	64.0122	761.882	84.0647
				1130.29	105.401	1130.29	108.916	1130.29	105.46		763.811	64.4586	763.811	88.9237	763.811	64.4586	763.811	84.2166
				1134.14	105.645	1134.14	109.208	1134.14	105.987		765.74	64.8876	765.74	89.2066	765.74	64.8876	765.74	84.3739
				1138	105.849	1138	109.511	1138	106.484		767.669	65.28	767.669	89.5008	767.669	65.28	767.669	84.4524
				1141.86	105.995	1141.86	109.752	1141.86	106.943		769.598	65.6322	769.598	89.8611	769.598	65.6322	769.598	84.5897
				1145.72	106.089	1145.72	109.806	1145.72	106.998		771.526	65.9498	771.526	90.2021	771.526	65.9498	771.526	84.7179
				1149.57	106.171	1149.57	109.65	1149.57	106.78		773.455	66.2405	773.455	90.5104	773.455	66.2405	773.455	84.9485
				1153.43	106.266	1153.43	109.366	1153.43	106.336		775.384	66.5039	775.384	90.7297	775.384	66.5039	775.384	85.1601
				1157.29	106.372	1157.29	109.179	1157.29	105.987		777.313	66.7375	777.313	90.9581	777.313	66.7375	777.313	85.4042
				1161.15	106.429	1161.15	109.289	1161.15	106.025		779.242	66.9324	779.242	91.1425	779.242	66.9324	779.242	85.6021
				1165	106.359	1165	109.757	1165	106.832		781.17	67.09	781.17	91.4017	781.17	67.09	781.17	85.7218
				1168.86	106.068	1168.86	110.379	1168.86	107.795		783.099	67.1928	783.099	91.6448	783.099	67.1928	783.099	85.7638
				1172.72	105.542	1172.72	110.943	1172.72	108.513		785.028	67.2483	785.028	91.9704	785.028	67.2483	785.028	85.7349
				1176.58	104.88	1176.58	111.359	1176.58	108.837		786.957	67.2548	786.957	92.1382	786.957	67.2548	786.957	85.6494
				1180.44	104.266	1180.44	111.651	1180.44	109.125		788.886	67.2363	788.886	92.2579	788.886	67.2363	788.886	85.5862
				1184.29	103.858	1184.29	111.745	1184.29	109.211		790.815	67.2103	790.815	92.2432	790.815	67.2103	790.815	85.4978
				1188.15	103.748	1188.15	111.575	1188.15	109.101		792.743	67.2059	792.743	92.1896	792.743	67.2059	792.743	85.5058
				1192.01	103.943	1192.01	111.141	1192.01	108.612		794.672	67.2416	794.672	92.0653	794.672	67.2416	794.672	85.558
				1195.87	104.39	1195.87	110.551	1195.87	107.967		796.601	67.3432	796.601	92.1025	796.601	67.3432	796.601	85.7141
				1199.72	104.966	1199.72	109.884	1199.72	107.128		798.53	67.5242	798.53	92.2552	798.53	67.5242	798.53	85.8747
				1203.58	105.512	1203.58	109.283	1203.58	106.231		800.459	67.7864	800.459	92.582	800.459	67.7864	800.459	86.072
				1207.44	105.873	1207.44	108.93	1207.44	105.514		802.387	68.1119	802.387	92.9821	802.387	68.1119	802.387	86.2765
				1211.3	106.018	1211.3	108.958	1211.3	105.635		804.316	68.4776	804.316	93.3782	804.316	68.4776	804.316	86.4998
				1215.15	106.025	1215.15	109.217	1215.15	106.217		806.245	68.8565	806.245	93.6828	806.245	68.8565	806.245	86.6497
				1219.01	105.998	1219.01	109.434	1219.01	106.719		808.174	69.2349	808.174	93.9351	808.174	69.2349	808.174	86.8246
				1222.87	105.984	1222.87	109.418	1222.87	106.767		810.103	69.5929	810.103	94.0435	810.103	69.5929	810.103	86.9605
				1226.73	106.002	1226.73	109.21	1226.73	106.525		812.032	69.9394	812.032	94.1916	812.032	69.9394	812.032	87.0957
				1230.58	106.058	1230.58	108.869	1230.58	106.027		813.96	70.2745	813.96	94.3733	813.96	70.2745	813.96	87.1776
				1234.44	106.16	1234.44	108.39	1234.44	105.39		815.889	70.6144	815.889	94.6956	815.889	70.6144	815.889	87.2756
				1238.3	106.288	1238.3	107.749	1238.3	104.309		817.818	70.9609	817.818	95.104	817.818	70.9609	817.818	87.3358
				1242.16	106.399	1242.16	107.117	1242.16	103.141		819.747	71.3158	819.747	95.6747	819.747	71.3158	819.747	87.4081
				1246.02	106.457	1246.02	106.706	1246.02	102.538		821.676	71.6754	821.676	96.1934	821.676	71.6754	821.676	87.4982
				1249.87	106.468	1249.87	106.544	1249.87	102.592		823.604	72.0383	823.604	96.7164	823.604	72.0383	823.604	87.6219
				1253.73	106.461	1253.73	106.449	1253.73	102.592		825.533	72.3883	825.533	97.0655	825.533	72.3883	825.533	87.7113
				1257.59	106.476	1257.59	106.364	1257.59	102.554		827.462	72.7181	827.462	97.3546	827.462	72.7181	827.462	87.7934
				1261.45	106.515	1261.45	106.348	1261.45	102.556		829.391	73.0144	829.391	97.5548	829.391	73.0144	829.391	87.8477
				1265.3	106.577	1265.3	106.436	1265.3	102.73		831.32	73.2757	831.32	97.8096	831.32	73.2757	831.32	87.9185
				1269.16	106.639	1269.16	106.489	1269.16	102.675		833.249	73.4977	833.249	98.119	833.249	73.4977	833.249	87.9469
				1273.02	106.689	1273.02	106.412	1273.02	102.4		835.177	73.6958	835.177	98.4473	835.177	73.6958	835.177	88.0207
				1276.88	106.716	1276.88	106.204	1276.88	101.818		837.106	73.8783	837.106	98.7305	837.106	73.8783	837.106	88.0848
				1280.73	106.734	1280.73	106.016	1280.73	101.532		839.035	74.066	839.035	98.9718	839.035	74.066	839.035	88.1763
				1284.59	106.763	1284.59	105.998	1284.59	101.443		840.964	74.27	840.964	99.0993	840.964	74.27	840.964	88.2564
				1288.45	106.81	1288.45	106.253	1288.45	101.785		842.893	74.5008	842.893	99.1945	842.893	74.5008	842.893	88.3781
				1292.31	106.865	1292.31	106.688	1292.31	102.618		844.821	74.7509	844.821	99.2359	844.821	74.7509	844.821	88.4828
				1296.16	106.913	1296.16	107.119	1296.16	103.391		846.75	75.0079	846.75	99.3604	846.75	75.0079	846.75	88.6046
				1300.02	106.929	1300.02	107.432	1300.02	103.86		848.679	75.2573	848.679	99.5081	848.679	75.2573	848.679	88.6957
				1303.88	106.939	1303.88	107.639	1303.88	104.351		850.608	75.4879	850.608	99.7944	850.608	75.4879	850.608	88.8138
				1307.74	106.953	1307.74	107.701	1307.74	104.549		852.537	75.6838	852.537	100.061	852.537	75.6838	852.537	88.9156
				1311.59	106.976	1311.59	107.611	1311.59	104.294		854.465	75.8457	854.465	100.318	854.465	75.8457	854.465	89.002
				1315.45	107.01	1315.45	107.522	1315.45	103.694		856.394	75.9737	856.394	100.415	856.394	75.9737	856.394	89.0152
				1319.31	107.006	1319.31	107.653	1319.31	103.828		858.323	76.0877	858.323	100.464	858.323	76.0877	858.323	88.9797
				1323.17	106.973	1323.17	107.935	1323.17	104.58		860.252	76.1952	860.252	100.45	860.252	76.1952	860.252	88.9097
				1327.03	106.96	1327.03	108.067	1327.03	104.979		862.181	76.3212	862.181	100.519	862.181	76.3212	862.181	88.8525
				1330.88	106.927	1330.88	107.84	1330.88	104.62		864.11	76.4687	864.11	100.612	864.11	76.4687	864.11	88.8099
				1334.74	106.865	1334.74	107.563	1334.74	103.89		866.038	76.6413	866.038	100.802	866.038	76.6413	866.038	88.8166
				1338.6	106.778	1338.6	107.664	1338.6	103.633		867.967	76.8281	867.967	101.028	867.967	76.8281	867.967	88.7558
				1342.46	106.658	1342.46	108.184	1342.46	105.073		869.896	77.0089	869.896	101.236	869.896	77.0089	869.896	88.6766
				1346.31	106.504	1346.31	108.613	1346.31	105.836		871.825	77.1506	871.825	101.346	871.825	77.1506	871.825	88.5595
				1350.17	106.356	1350.17	108.673	1350.17	105.944		873.754	77.2218	873.754	101.338	873.754	77.2218	873.754	88.4742
				1354.03	106.155	1354.03	108.428	1354.03	105.72		875.682	77.2012	875.682	101.165	875.682	77.2012	875.682	88.3684
				1357.89	105.91	1357.89	108.175	1357.89	105.37		877.611	77.0791	877.611	100.912	877.611	77.0791	877.611	88.2934
				1361.74	105.701	1361.74	107.992	1361.74	104.943		879.54	76.8554	879.54	100.546	879.54	76.8554	879.54	88.2237
				1365.6	105.519	1365.6	107.824	1365.6	105.078		881.469	76.5517	881.469	100.105	881.469	76.5517	881.469	88.1476
				1369.46	105.27	1369.46	107.56	1369.46	104.456		883.398	76.1936	883.398	99.5264	883.398	76.1936	883.398	88.0331
				1373.32	105.019	1373.32	107.331	1373.32	103.684		885.327	75.8275	885.327	98.999	885.327	75.8275	885.327	87.9339
				1377.17	104.712	1377.17	107.208	1377.17	103.409		887.255	75.4848	887.255	98.4165	887.255	75.4848	887.255	87.8037
				1381.03	104.454	1381.03	107.188	1381.03	103.275		889.184	75.2093	889.184	97.9479	889.184	75.2093	889.184	87.7005
				1384.89	104.366	1384.89	107.17	1384.89	102.862		891.113	75.0201	891.113	97.5691	891.113	75.0201	891.113	87.6202
				1388.75	104.491	1388.75	107.141	1388.75	103.139		893.042	74.9389	893.042	97.4269	893.042	74.9389	893.042	87.5995
				1392.61	104.782	1392.61	107.098	1392.61	102.904		894.971	74.9683	894.971	97.4592	894.971	74.9683	894.971	87.6027
				1396.46	105.214	1396.46	107.175	1396.46	102.723		896.899	75.1019	896.899	97.7004	896.899	75.1019	896.899	87.6675
				1400.32	105.625	1400.32	107.406	1400.32	103.417		898.828	75.3211	898.828	98.0255	898.828	75.3211	898.828	87.7372
				1404.18	106.007	1404.18	107.684	1404.18	104.12		900.757	75.6027	900.757	98.4085	900.757	75.6027	900.757	87.8172
				1408.04	106.311	1408.04	107.821	1408.04	104.702		902.686	75.919	902.686	98.743	902.686	75.919	902.686	87.882
				1411.89	106.532	1411.89	107.843	1411.89	105.095		904.615	76.2396	904.615	99.0157	904.615	76.2396	904.615	88.0219
				1415.75	106.599	1415.75	107.895	1415.75	104.898		906.544	76.5386	906.544	99.159	906.544	76.5386	906.544	88.1537
				1419.61	106.664	1419.61	108.077	1419.61	105.377		908.472	76.7977	908.472	99.2131	908.472	76.7977	908.472	88.304
				1423.47	106.822	1423.47	108.088	1423.47	105.632		910.401	76.9934	910.401	99.1994	910.401	76.9934	910.401	88.4112
				1427.32	106.953	1427.32	107.627	1427.32	104.918		912.33	77.1204	912.33	99.1502	912.33	77.1204	912.33	88.5326
				1431.18	107.049	1431.18	106.724	1431.18	103.362		914.259	77.1689	914.259	99.0416	914.259	77.1689	914.259	88.6084
				1435.04	107.087	1435.04	105.713	1435.04	101.647		916.188	77.1453	916.188	98.9441	916.188	77.1453	916.188	88.6607
				1438.9	106.906	1438.9	104.708	1438.9	100.132		918.116	77.0474	918.116	98.7583	918.116	77.0474	918.116	88.6996
				1442.75	106.962	1442.75	103.791	1442.75	98.4874		920.045	76.8845	920.045	98.5549	920.045	76.8845	920.045	88.7046
				1446.61	107.125	1446.61	103.036	1446.61	97.0104		921.974	76.6574	921.974	98.221	921.974	76.6574	921.974	88.6222
				1450.47	107.281	1450.47	102.681	1450.47	96.8358		923.903	76.3662	923.903	97.8846	923.903	76.3662	923.903	88.4988
				1454.33	107.274	1454.33	102.706	1454.33	96.4825		925.832	75.9999	925.832	97.4454	925.832	75.9999	925.832	88.2681
				1458.18	107.319	1458.18	102.939	1458.18	96.9962		927.76	75.5456	927.76	97.0055	927.76	75.5456	927.76	87.9572
				1462.04	107.49	1462.04	102.775	1462.04	96.7959		929.689	74.983	929.689	96.4881	929.689	74.983	929.689	87.5701
				1465.9	107.58	1465.9	102.285	1465.9	95.9641		931.618	74.3001	931.618	95.9337	931.618	74.3001	931.618	87.1633
				1469.76	107.509	1469.76	101.967	1469.76	95.1385		933.547	73.499	933.547	95.2576	933.547	73.499	933.547	86.7227
				1473.62	107.408	1473.62	102.167	1473.62	95.7234		935.476	72.6117	935.476	94.4342	935.476	72.6117	935.476	86.273
				1477.47	107.241	1477.47	102.194	1477.47	96.3825		937.405	71.6915	937.405	93.4579	937.405	71.6915	937.405	85.7795
				1481.33	107.3	1481.33	101.509	1481.33	95.6111		939.333	70.8261	939.333	92.3912	939.333	70.8261	939.333	85.2631
				1485.19	107.381	1485.19	100.351	1485.19	93.9083		941.262	70.108	941.262	91.3298	941.262	70.108	941.262	84.7074
				1489.05	107.211	1489.05	99.338	1489.05	92.2122		943.191	69.6264	943.191	90.4995	943.191	69.6264	943.191	84.2564
				1492.9	107.123	1492.9	98.5604	1492.9	91.5349		945.12	69.4317	945.12	90.0314	945.12	69.4317	945.12	83.9523
				1496.76	107.206	1496.76	97.6941	1496.76	90.7004		947.049	69.5381	947.049	90.0485	947.049	69.5381	947.049	83.8844
				1500.62	107.253	1500.62	96.7272	1500.62	89.7469		948.977	69.9116	948.977	90.3742	948.977	69.9116	948.977	84.0247
				1504.48	107.218	1504.48	95.9177	1504.48	88.5293		950.906	70.4875	950.906	90.8806	950.906	70.4875	950.906	84.348
				1508.33	107.227	1508.33	95.3345	1508.33	87.6381		952.835	71.1766	952.835	91.2957	952.835	71.1766	952.835	84.72
				1512.19	107.324	1512.19	94.8055	1512.19	87.748		954.764	71.8829	954.764	91.5781	954.764	71.8829	954.764	85.0536
				1516.05	107.386	1516.05	94.4739	1516.05	87.4835		956.693	72.5032	956.693	91.5766	956.693	72.5032	956.693	85.2842
				1519.91	107.347	1519.91	94.2087	1519.91	86.9246		958.622	72.9591	958.622	91.4096	958.622	72.9591	958.622	85.417
				1523.76	107.187	1523.76	93.4188	1523.76	85.0167		960.55	73.1904	960.55	91.0288	960.55	73.1904	960.55	85.471
				1527.62	107.149	1527.62	91.9124	1527.62	81.5134		962.479	73.1779	962.479	90.5255	962.479	73.1779	962.479	85.5178
				1531.48	107.353	1531.48	90.8387	1531.48	79.2713		964.408	72.9242	964.408	89.8815	964.408	72.9242	964.408	85.5087
				1535.34	107.395	1535.34	91.5164	1535.34	81.0112		966.337	72.46	966.337	89.1535	966.337	72.46	966.337	85.4596
				1539.2	107.078	1539.2	93.4853	1539.2	84.8669		968.266	71.8183	968.266	88.3242	968.266	71.8183	968.266	85.323
				1543.05	106.961	1543.05	94.8818	1543.05	87.8184		970.194	71.0301	970.194	87.4342	970.194	71.0301	970.194	85.1402
				1546.91	107.135	1546.91	94.2445	1546.91	86.2703		972.123	70.1056	972.123	86.4496	972.123	70.1056	972.123	84.801
				1550.77	107.215	1550.77	92.253	1550.77	83.3992		974.052	69.0496	974.052	85.387	974.052	69.0496	974.052	84.3176
				1554.63	107.176	1554.63	90.1101	1554.63	79.9023		975.981	67.8718	975.981	84.2165	975.981	67.8718	975.981	83.6493
				1558.48	106.986	1558.48	88.5363	1558.48	76.2335		977.91	66.5957	977.91	82.9897	977.91	66.5957	977.91	82.844
				1562.34	106.886	1562.34	87.6619	1562.34	75.1424		979.839	65.2565	979.839	81.6662	979.839	65.2565	979.839	81.8562
				1566.2	107.013	1566.2	87.799	1566.2	75.8988		981.767	63.9042	981.767	80.3081	981.767	63.9042	981.767	80.7674
				1570.06	106.958	1570.06	89.0899	1570.06	78.3507		983.696	62.5839	983.696	78.9084	983.696	62.5839	983.696	79.6003
				1573.91	106.69	1573.91	90.9294	1573.91	80.4834		985.625	61.345	985.625	77.5972	985.625	61.345	985.625	78.4468
				1577.77	106.251	1577.77	92.5911	1577.77	82.6948		987.554	60.2137	987.554	76.332	987.554	60.2137	987.554	77.3368
				1581.63	106.033	1581.63	93.4719	1581.63	83.7054		989.483	59.2117	989.483	75.1955	989.483	59.2117	989.483	76.3332
				1585.49	105.837	1585.49	93.7802	1585.49	83.8734		991.411	58.3319	991.411	74.1039	991.411	58.3319	991.411	75.4072
				1589.34	105.491	1589.34	93.8866	1589.34	83.7501		993.34	57.5598	993.34	73.0976	993.34	57.5598	993.34	74.5653
				1593.2	105.115	1593.2	94.2469	1593.2	83.8191		995.269	56.858	995.269	72.0461	995.269	56.858	995.269	73.7402
				1597.06	104.656	1597.06	94.7716	1597.06	84.3717		997.198	56.185	997.198	71.0257	997.198	56.185	997.198	72.9205
				1600.92	104.27	1600.92	95.3841	1600.92	85.3409		999.127	55.4865	999.127	69.9458	999.127	55.4865	999.127	71.9957
				1604.77	103.844	1604.77	95.9647	1604.77	86.7997		1001.06	54.711	1001.06	68.8738	1001.06	54.711	1001.06	70.974
				1608.63	103.376	1608.63	96.5435	1608.63	87.8202		1002.98	53.8085	1002.98	67.7639	1002.98	53.8085	1002.98	69.8042
				1612.49	102.916	1612.49	96.8343	1612.49	87.9871		1004.91	52.744	1004.91	66.647	1004.91	52.744	1004.91	68.5477
				1616.35	102.328	1616.35	96.6985	1616.35	87.3187		1006.84	51.498	1006.84	65.4518	1006.84	51.498	1006.84	67.177
				1620.21	101.804	1620.21	96.2545	1620.21	86.3232		1008.77	50.0748	1008.77	64.1636	1008.77	50.0748	1008.77	65.7776
				1624.06	101.449	1624.06	95.5768	1624.06	84.7511		1010.7	48.4887	1010.7	62.7093	1010.7	48.4887	1010.7	64.3378
				1627.92	101.079	1627.92	94.4361	1627.92	82.9484		1012.63	46.7796	1012.63	61.1447	1012.63	46.7796	1012.63	62.9247
				1631.78	100.809	1631.78	92.2924	1631.78	80.4266		1014.56	44.9865	1014.56	59.4831	1014.56	44.9865	1014.56	61.4964
				1635.64	100.651	1635.64	89.1297	1635.64	75.6935		1016.49	43.1627	1016.49	57.8976	1016.49	43.1627	1016.49	60.1183
				1639.49	100.899	1639.49	85.4971	1639.49	69.8236		1018.41	41.3525	1018.41	56.3891	1018.41	41.3525	1018.41	58.7844
				1643.35	101.277	1643.35	82.8154	1643.35	66.7807		1020.34	39.6091	1020.34	55.0935	1020.34	39.6091	1020.34	57.551
				1647.21	101.704	1647.21	82.1095	1647.21	66.1961		1022.27	37.9686	1022.27	53.9459	1022.27	37.9686	1022.27	56.3445
				1651.07	102.081	1651.07	82.7961	1651.07	67.7821		1024.2	36.4659	1024.2	53.0095	1024.2	36.4659	1024.2	55.2202
				1654.92	102.363	1654.92	82.9381	1654.92	69.4819		1026.13	35.1147	1026.13	52.1246	1026.13	35.1147	1026.13	54.1288
				1658.78	102.834	1658.78	81.3164	1658.78	68.6994		1028.06	33.9243	1028.06	51.3223	1028.06	33.9243	1028.06	53.0981
				1662.64	103.29	1662.64	78.9549	1662.64	66.8484		1029.99	32.8864	1029.99	50.5017	1029.99	32.8864	1029.99	52.0759
				1666.5	103.393	1666.5	77.9366	1666.5	65.85		1031.92	31.9966	1031.92	49.7364	1031.92	31.9966	1031.92	51.1519
				1670.35	103.693	1670.35	79.38	1670.35	67.7868		1033.85	31.2438	1033.85	48.9884	1033.85	31.2438	1033.85	50.2709
				1674.21	104.12	1674.21	82.174	1674.21	71.7252		1035.77	30.6281	1035.77	48.355	1035.77	30.6281	1035.77	49.5399
				1678.07	104.584	1678.07	85.5907	1678.07	75.1475		1037.7	30.1483	1037.7	47.8197	1037.7	30.1483	1037.7	48.9215
				1681.93	104.863	1681.93	89.8854	1681.93	78.5444		1039.63	29.8181	1039.63	47.4302	1039.63	29.8181	1039.63	48.4923
				1685.79	105.22	1685.79	94.9285	1685.79	86.287		1041.56	29.6426	1041.56	47.1071	1041.56	29.6426	1041.56	48.2059
				1689.64	105.586	1689.64	98.8061	1689.64	91.0821		1043.49	29.6338	1043.49	46.9036	1043.49	29.6338	1043.49	48.1393
				1693.5	105.984	1693.5	101.536	1693.5	94.7517		1045.42	29.7878	1045.42	46.7643	1045.42	29.7878	1045.42	48.1997
				1697.36	106.175	1697.36	104.123	1697.36	98.6203		1047.35	30.102	1047.35	46.7747	1047.35	30.102	1047.35	48.4414
				1701.22	106.265	1701.22	106.827	1701.22	103.525		1049.28	30.5549	1049.28	46.8697	1049.28	30.5549	1049.28	48.783
				1705.07	106.373	1705.07	108.098	1705.07	105.186		1051.2	31.1224	1051.2	47.1523	1051.2	31.1224	1051.2	49.243
				1708.93	106.672	1708.93	108.205	1708.93	106.559		1053.13	31.7645	1053.13	47.515	1053.13	31.7645	1053.13	49.7279
				1712.79	106.729	1712.79	108.238	1712.79	106.156		1055.06	32.4446	1055.06	48.0005	1055.06	32.4446	1055.06	50.2517
				1716.65	106.517	1716.65	109.147	1716.65	107.475		1056.99	33.1135	1056.99	48.4625	1056.99	33.1135	1056.99	50.7355
				1720.5	106.443	1720.5	110.066	1720.5	108.855		1058.92	33.7259	1058.92	48.9259	1058.92	33.7259	1058.92	51.2285
				1724.36	106.591	1724.36	110.344	1724.36	109.153		1060.85	34.2289	1060.85	49.2423	1060.85	34.2289	1060.85	51.6858
				1728.22	106.725	1728.22	110.171	1728.22	108.574		1062.78	34.5934	1062.78	49.4421	1062.78	34.5934	1062.78	52.1428
				1732.08	106.766	1732.08	110.374	1732.08	108.641		1064.71	34.7938	1064.71	49.4338	1064.71	34.7938	1064.71	52.5122
				1735.93	106.743	1735.93	110.787	1735.93	109.616		1066.64	34.8344	1066.64	49.3093	1066.64	34.8344	1066.64	52.812
				1739.79	106.879	1739.79	110.789	1739.79	109.854		1068.56	34.7321	1068.56	49.0383	1068.56	34.7321	1068.56	52.9365
				1743.65	107.065	1743.65	110.52	1743.65	109.23		1070.49	34.5329	1070.49	48.7268	1070.49	34.5329	1070.49	52.9567
				1747.51	107.16	1747.51	110.557	1747.51	109.203		1072.42	34.2893	1072.42	48.3551	1072.42	34.2893	1072.42	52.8321
				1751.36	106.997	1751.36	110.921	1751.36	110.095		1074.35	34.0734	1074.35	48.0629	1074.35	34.0734	1074.35	52.6884
				1755.22	106.809	1755.22	111.162	1755.22	110.572		1076.28	33.9501	1076.28	47.8606	1076.28	33.9501	1076.28	52.5493
				1759.08	106.881	1759.08	111.153	1759.08	110.489		1078.21	33.9811	1078.21	47.901	1078.21	33.9811	1078.21	52.5754
				1762.94	106.927	1762.94	111.053	1762.94	110.913		1080.14	34.2018	1080.14	48.1713	1080.14	34.2018	1080.14	52.7687
				1766.8	106.921	1766.8	111.054	1766.8	110.477		1082.07	34.6301	1082.07	48.7859	1082.07	34.6301	1082.07	53.252
				1770.65	106.875	1770.65	111.247	1770.65	110.676		1083.99	35.2535	1083.99	49.6662	1083.99	35.2535	1083.99	53.9827
				1774.51	106.826	1774.51	111.455	1774.51	111.264		1085.92	36.0453	1085.92	50.8437	1085.92	36.0453	1085.92	54.9601
				1778.37	106.779	1778.37	111.436	1778.37	111.078		1087.85	36.9567	1087.85	52.1426	1087.85	36.9567	1087.85	56.0446
				1782.23	106.722	1782.23	111.246	1782.23	111.016		1089.78	37.9493	1089.78	53.5424	1089.78	37.9493	1089.78	57.2088
				1786.08	106.7	1786.08	111.109	1786.08	111.072		1091.71	38.9708	1091.71	54.8405	1091.71	38.9708	1091.71	58.312
				1789.94	106.588	1789.94	111.089	1789.94	110.637		1093.64	39.9865	1093.64	56.0697	1093.64	39.9865	1093.64	59.3625
				1793.8	106.508	1793.8	111.167	1793.8	110.904		1095.57	40.9665	1095.57	57.1339	1095.57	40.9665	1095.57	60.2641
				1797.66	106.567	1797.66	111.259	1797.66	110.85		1097.5	41.9061	1097.5	58.1188	1097.5	41.9061	1097.5	61.0749
				1801.51	106.567	1801.51	111.318	1801.51	111.112		1099.43	42.8035	1099.43	58.9824	1099.43	42.8035	1099.43	61.747
				1805.37	106.522	1805.37	111.316	1805.37	111.16		1101.35	43.6728	1101.35	59.8765	1101.35	43.6728	1101.35	62.3369
				1809.23	106.366	1809.23	111.351	1809.23	111.123		1103.28	44.5224	1103.28	60.7852	1103.28	44.5224	1103.28	62.8188
				1813.09	106.217	1813.09	111.408	1813.09	111.311		1105.21	45.3594	1105.21	61.774	1105.21	45.3594	1105.21	63.2776
				1816.94	106.226	1816.94	111.378	1816.94	111.403		1107.14	46.1772	1107.14	62.8193	1107.14	46.1772	1107.14	63.6628
				1820.8	106.26	1820.8	111.246	1820.8	111.118		1109.07	46.9708	1109.07	63.9223	1109.07	46.9708	1109.07	64.0387
				1824.66	106.255	1824.66	111.213	1824.66	110.85		1111	47.7314	1111	64.9558	1111	47.7314	1111	64.3353
				1828.52	106.228	1828.52	111.371	1828.52	111.003		1112.93	48.4623	1112.93	65.9125	1112.93	48.4623	1112.93	64.6279
				1832.38	106.257	1832.38	111.48	1832.38	111.379		1114.86	49.162	1114.86	66.6847	1114.86	49.162	1114.86	64.8785
				1836.23	106.321	1836.23	111.348	1836.23	111.206		1116.78	49.8391	1116.78	67.3555	1116.78	49.8391	1116.78	65.1516
				1840.09	106.347	1840.09	111.19	1840.09	110.838		1118.71	50.4926	1118.71	67.924	1118.71	50.4926	1118.71	65.4058
				1843.95	106.329	1843.95	111.253	1843.95	110.608		1120.64	51.1314	1120.64	68.5614	1120.64	51.1314	1120.64	65.7223
				1847.81	106.225	1847.81	111.457	1847.81	111.142		1122.57	51.751	1122.57	69.228	1122.57	51.751	1122.57	66.0223
				1851.66	106.155	1851.66	111.549	1851.66	111.372		1124.5	52.3484	1124.5	70.0102	1124.5	52.3484	1124.5	66.3582
				1855.52	106.21	1855.52	111.499	1855.52	111.395		1126.43	52.8965	1126.43	70.7541	1126.43	52.8965	1126.43	66.7518
				1859.38	106.245	1859.38	111.334	1859.38	111.19		1128.36	53.3618	1128.36	71.4902	1128.36	53.3618	1128.36	67.2407
				1863.24	106.22	1863.24	111.228	1863.24	110.921		1130.29	53.696	1130.29	72.0469	1130.29	53.696	1130.29	67.7478
				1867.09	106.231	1867.09	111.311	1867.09	110.604		1132.21	53.8546	1132.21	72.4367	1132.21	53.8546	1132.21	68.2581
				1870.95	106.285	1870.95	111.567	1870.95	111.234		1134.14	53.8027	1134.14	72.565	1134.14	53.8027	1134.14	68.642
				1874.81	106.315	1874.81	111.685	1874.81	111.376		1136.07	53.5372	1136.07	72.4715	1136.07	53.5372	1136.07	68.8695
				1878.67	106.332	1878.67	111.62	1878.67	111.329		1138	53.0748	1138	72.105	1138	53.0748	1138	68.8487
				1882.52	106.33	1882.52	111.487	1882.52	111.176		1139.93	52.4668	1139.93	71.5375	1139.93	52.4668	1139.93	68.6144
				1886.38	106.269	1886.38	111.441	1886.38	111.041		1141.86	51.7754	1141.86	70.79	1141.86	51.7754	1141.86	68.1806
				1890.24	106.202	1890.24	111.456	1890.24	110.978		1143.79	51.0811	1143.79	69.9671	1143.79	51.0811	1143.79	67.7465
				1894.1	106.239	1894.1	111.508	1894.1	111.045		1145.72	50.4598	1145.72	69.1402	1145.72	50.4598	1145.72	67.4151
				1897.95	106.244	1897.95	111.491	1897.95	111.026		1147.65	49.9923	1147.65	68.5057	1147.65	49.9923	1147.65	67.347
				1901.81	106.215	1901.81	111.389	1901.81	111		1149.57	49.7376	1149.57	68.1037	1149.57	49.7376	1149.57	67.5423
				1905.67	106.182	1905.67	111.234	1905.67	110.696		1151.5	49.7401	1151.5	68.1017	1151.5	49.7401	1151.5	68.0341
				1909.53	106.159	1909.53	111.114	1909.53	110.621		1153.43	50.0125	1153.43	68.4321	1153.43	50.0125	1153.43	68.7313
				1913.39	106.145	1913.39	111.017	1913.39	110.495		1155.36	50.5487	1155.36	69.1432	1155.36	50.5487	1155.36	69.6392
				1917.24	106.139	1917.24	110.973	1917.24	110.268		1157.29	51.3206	1157.29	70.0851	1157.29	51.3206	1157.29	70.6703
				1921.1	106.11	1921.1	110.983	1921.1	110.11		1159.22	52.2972	1159.22	71.3025	1159.22	52.2972	1159.22	71.794
				1924.96	106.032	1924.96	111.024	1924.96	110.297		1161.15	53.4409	1161.15	72.6275	1161.15	53.4409	1161.15	72.9488
				1928.82	105.963	1928.82	111	1928.82	110.31		1163.08	54.7284	1163.08	74.0605	1163.08	54.7284	1163.08	74.1601
				1932.67	105.923	1932.67	110.858	1932.67	110.176		1165	56.1269	1165	75.5003	1165	56.1269	1165	75.3593
				1936.53	105.857	1936.53	110.663	1936.53	109.944		1166.93	57.6182	1166.93	76.9761	1166.93	57.6182	1166.93	76.5921
				1940.39	105.785	1940.39	110.564	1940.39	109.625		1168.86	59.1765	1168.86	78.4504	1168.86	59.1765	1168.86	77.8095
				1944.25	105.746	1944.25	110.609	1944.25	109.686		1170.79	60.7782	1170.79	79.9978	1170.79	60.7782	1170.79	79.0447
				1948.1	105.711	1948.1	110.652	1948.1	109.878		1172.72	62.3879	1172.72	81.5637	1172.72	62.3879	1172.72	80.2314
				1951.96	105.673	1951.96	110.601	1951.96	109.76		1174.65	63.9774	1174.65	83.1807	1174.65	63.9774	1174.65	81.3944
				1955.82	105.633	1955.82	110.493	1955.82	109.68		1176.58	65.5105	1176.58	84.7039	1176.58	65.5105	1176.58	82.4336
				1959.68	105.562	1959.68	110.388	1959.68	109.612		1178.51	66.9482	1178.51	86.1097	1178.51	66.9482	1178.51	83.3518
				1963.53	105.475	1963.53	110.326	1963.53	109.468		1180.44	68.253	1180.44	87.306	1180.44	68.253	1180.44	84.0908
				1967.39	105.436	1967.39	110.342	1967.39	109.425		1182.36	69.3889	1182.36	88.3013	1182.36	69.3889	1182.36	84.6674
				1971.25	105.398	1971.25	110.403	1971.25	109.616		1184.29	70.3231	1184.29	89.0536	1184.29	70.3231	1184.29	85.0821
				1975.11	105.358	1975.11	110.42	1975.11	109.589		1186.22	71.042	1186.22	89.6913	1186.22	71.042	1186.22	85.395
				1978.97	105.345	1978.97	110.381	1978.97	109.606		1188.15	71.5333	1188.15	90.1646	1188.15	71.5333	1188.15	85.605
				1982.82	105.331	1982.82	110.285	1982.82	109.558		1190.08	71.8093	1190.08	90.5329	1190.08	71.8093	1190.08	85.7477
				1986.68	105.299	1986.68	110.188	1986.68	109.417		1192.01	71.8777	1192.01	90.6935	1192.01	71.8777	1192.01	85.8169
				1990.54	105.278	1990.54	110.172	1990.54	109.264		1193.94	71.7686	1193.94	90.6698	1193.94	71.7686	1193.94	85.8736
				1994.4	105.271	1994.4	110.276	1994.4	109.531		1195.87	71.5138	1195.87	90.3588	1195.87	71.5138	1195.87	85.8881
				1998.25	105.252	1998.25	110.389	1998.25	109.675		1197.79	71.167	1197.79	89.8654	1197.79	71.167	1197.79	85.892
				2002.11	105.239	2002.11	110.459	2002.11	109.76		1199.72	70.7918	1199.72	89.1992	1199.72	70.7918	1199.72	85.8558
				2005.97	105.23	2005.97	110.485	2005.97	109.782		1201.65	70.4588	1201.65	88.5585	1201.65	70.4588	1201.65	85.8137
				2009.83	105.205	2009.83	110.478	2009.83	109.856		1203.58	70.2234	1203.58	88.035	1203.58	70.2234	1203.58	85.7415
				2013.68	105.188	2013.68	110.436	2013.68	109.76		1205.51	70.1214	1205.51	87.7786	1205.51	70.1214	1205.51	85.6821
				2017.54	105.198	2017.54	110.448	2017.54	109.775		1207.44	70.1693	1207.44	87.8028	1207.44	70.1693	1207.44	85.6252
				2021.4	105.202	2021.4	110.544	2021.4	109.95		1209.37	70.3566	1209.37	88.1	1209.37	70.3566	1209.37	85.6211
				2025.26	105.202	2025.26	110.673	2025.26	110.102		1211.3	70.6533	1211.3	88.5045	1211.3	70.6533	1211.3	85.6399
				2029.11	105.202	2029.11	110.768	2029.11	110.179		1213.23	71.0236	1213.23	88.9014	1213.23	71.0236	1213.23	85.7192
				2032.97	105.197	2032.97	110.805	2032.97	110.262		1215.15	71.4101	1215.15	89.0942	1215.15	71.4101	1215.15	85.7907
				2036.83	105.175	2036.83	110.789	2036.83	110.234		1217.08	71.7641	1217.08	89.12	1217.08	71.7641	1217.08	85.8749
				2040.69	105.16	2040.69	110.778	2040.69	110.218		1219.01	72.0273	1219.01	88.9585	1219.01	72.0273	1219.01	85.9333
				2044.54	105.146	2044.54	110.819	2044.54	110.302		1220.94	72.1651	1220.94	88.7326	1220.94	72.1651	1220.94	85.9782
				2048.4	105.13	2048.4	110.896	2048.4	110.422		1222.87	72.1544	1222.87	88.3991	1222.87	72.1544	1222.87	85.9613
				2052.26	105.124	2052.26	110.952	2052.26	110.461		1224.8	72.0092	1224.8	88.0957	1224.8	72.0092	1224.8	85.913
				2056.12	105.121	2056.12	110.948	2056.12	110.51		1226.73	71.7646	1226.73	87.7453	1226.73	71.7646	1226.73	85.8253
				2059.98	105.11	2059.98	110.896	2059.98	110.454		1228.66	71.4671	1228.66	87.4438	1228.66	71.4671	1228.66	85.7033
				2063.83	105.092	2063.83	110.859	2063.83	110.396		1230.58	71.1648	1230.58	87.1509	1230.58	71.1648	1230.58	85.5206
				2067.69	105.067	2067.69	110.881	2067.69	110.451		1232.51	70.9083	1232.51	86.9703	1232.51	70.9083	1232.51	85.3477
				2071.55	105.029	2071.55	110.929	2071.55	110.545		1234.44	70.733	1234.44	86.8676	1234.44	70.733	1234.44	85.1752
				2075.41	104.993	2075.41	110.955	2075.41	110.54		1236.37	70.6603	1236.37	86.9053	1236.37	70.6603	1236.37	85.0405
				2079.26	104.966	2079.26	110.945	2079.26	110.565		1238.3	70.6943	1238.3	87.0232	1238.3	70.6943	1238.3	84.9378
				2083.12	104.943	2083.12	110.902	2083.12	110.528		1240.23	70.8282	1240.23	87.2023	1240.23	70.8282	1240.23	84.921
				2086.98	104.922	2086.98	110.857	2086.98	110.467		1242.16	71.0298	1242.16	87.3787	1242.16	71.0298	1242.16	84.922
				2090.84	104.903	2090.84	110.845	2090.84	110.445		1244.09	71.2702	1244.09	87.5429	1244.09	71.2702	1244.09	84.998
				2094.69	104.877	2094.69	110.869	2094.69	110.54		1246.02	71.5061	1246.02	87.5873	1246.02	71.5061	1246.02	85.1129
				2098.55	104.851	2098.55	110.88	2098.55	110.559		1247.94	71.7123	1247.94	87.5401	1247.94	71.7123	1247.94	85.2589
				2102.41	104.83	2102.41	110.865	2102.41	110.59		1249.87	71.8581	1249.87	87.3814	1249.87	71.8581	1249.87	85.3662
				2106.27	104.812	2106.27	110.834	2106.27	110.562		1251.8	71.9257	1251.8	87.2062	1251.8	71.9257	1251.8	85.4437
				2110.12	104.791	2110.12	110.822	2110.12	110.572		1253.73	71.9136	1253.73	86.9852	1253.73	71.9136	1253.73	85.4361
				2113.98	104.77	2113.98	110.833	2113.98	110.571		1255.66	71.8283	1255.66	86.8607	1255.66	71.8283	1255.66	85.3585
				2117.84	104.746	2117.84	110.863	2117.84	110.647		1257.59	71.6834	1257.59	86.7123	1257.59	71.6834	1257.59	85.1879
				2121.7	104.727	2121.7	110.881	2121.7	110.661		1259.52	71.5021	1259.52	86.6611	1259.52	71.5021	1259.52	84.9605
				2125.56	104.721	2125.56	110.876	2125.56	110.685		1261.45	71.2866	1261.45	86.6371	1261.45	71.2866	1261.45	84.7068
				2129.41	104.723	2129.41	110.853	2129.41	110.669		1263.37	71.0428	1263.37	86.6382	1263.37	71.0428	1263.37	84.4812
				2133.27	104.723	2133.27	110.843	2133.27	110.676		1265.3	70.7669	1265.3	86.6368	1265.3	70.7669	1265.3	84.2255
				2137.13	104.719	2137.13	110.861	2137.13	110.685		1267.23	70.462	1267.23	86.6525	1267.23	70.462	1267.23	83.9832
				2140.99	104.713	2140.99	110.906	2140.99	110.766		1269.16	70.1237	1269.16	86.6231	1269.16	70.1237	1269.16	83.7388
				2144.84	104.704	2144.84	110.94	2144.84	110.788		1271.09	69.7562	1271.09	86.6129	1271.09	69.7562	1271.09	83.5431
				2148.7	104.698	2148.7	110.958	2148.7	110.816		1273.02	69.3577	1273.02	86.5769	1273.02	69.3577	1273.02	83.3708
				2152.56	104.695	2152.56	110.975	2152.56	110.821		1274.95	68.9393	1274.95	86.5063	1274.95	68.9393	1274.95	83.2518
				2156.42	104.696	2156.42	111.013	2156.42	110.891		1276.88	68.5012	1276.88	86.3923	1276.88	68.5012	1276.88	83.1138
				2160.27	104.707	2160.27	111.054	2160.27	110.933		1278.81	68.0402	1278.81	86.289	1278.81	68.0402	1278.81	82.969
				2164.13	104.722	2164.13	111.083	2164.13	110.986		1280.73	67.5646	1280.73	86.1261	1280.73	67.5646	1280.73	82.7815
				2167.99	104.735	2167.99	111.093	2167.99	110.983		1282.66	67.0826	1282.66	85.9313	1282.66	67.0826	1282.66	82.5756
				2171.85	104.74	2171.85	111.109	2171.85	111.019		1284.59	66.6085	1284.59	85.6473	1284.59	66.6085	1284.59	82.2922
				2175.7	104.739	2175.7	111.136	2175.7	111.049		1286.52	66.1577	1286.52	85.343	1286.52	66.1577	1286.52	81.9485
				2179.56	104.732	2179.56	111.166	2179.56	111.103		1288.45	65.726	1288.45	84.9817	1288.45	65.726	1288.45	81.5603
				2183.42	104.723	2183.42	111.182	2183.42	111.104		1290.38	65.3224	1290.38	84.6104	1290.38	65.3224	1290.38	81.215
				2187.28	104.717	2187.28	111.182	2187.28	111.129		1292.31	64.9469	1292.31	84.1629	1292.31	64.9469	1292.31	80.8532
				2191.13	104.715	2191.13	111.163	2191.13	111.12		1294.24	64.614	1294.24	83.7506	1294.24	64.614	1294.24	80.527
				2194.99	104.711	2194.99	111.142	2194.99	111.122		1296.16	64.331	1296.16	83.3234	1296.16	64.331	1296.16	80.209
				2198.85	104.699	2198.85	111.132	2198.85	111.103		1298.09	64.0923	1298.09	82.9532	1298.09	64.0923	1298.09	79.95
				2202.71	104.68	2202.71	111.148	2202.71	111.145		1300.02	63.8977	1300.02	82.5316	1300.02	63.8977	1300.02	79.6933
				2206.57	104.662	2206.57	111.164	2206.57	111.166		1301.95	63.7469	1301.95	82.1781	1301.95	63.7469	1301.95	79.4621
				2210.42	104.647	2210.42	111.153	2210.42	111.175		1303.88	63.6085	1303.88	81.8355	1303.88	63.6085	1303.88	79.1991
				2214.28	104.633	2214.28	111.111	2214.28	111.118		1305.81	63.4641	1305.81	81.5512	1305.81	63.4641	1305.81	78.9619
				2218.14	104.612	2218.14	111.069	2218.14	111.092		1307.74	63.3091	1307.74	81.2498	1307.74	63.3091	1307.74	78.6927
				2222	104.582	2222	111.041	2222	111.064		1309.67	63.1253	1309.67	80.9813	1309.67	63.1253	1309.67	78.4587
				2225.85	104.55	2225.85	111.019	2225.85	111.068		1311.59	62.9092	1311.59	80.6755	1311.59	62.9092	1311.59	78.1787
				2229.71	104.523	2229.71	110.979	2229.71	111.013		1313.52	62.6715	1313.52	80.5268	1313.52	62.6715	1313.52	77.9092
				2233.57	104.498	2233.57	110.928	2233.57	110.953		1315.45	62.4207	1315.45	80.3324	1315.45	62.4207	1315.45	77.6624
				2237.43	104.477	2237.43	110.879	2237.43	110.87		1317.38	62.1886	1317.38	80.2344	1317.38	62.1886	1317.38	77.4817
				2241.28	104.457	2241.28	110.84	2241.28	110.836		1319.31	62.0016	1319.31	80.2451	1319.31	62.0016	1319.31	77.369
				2245.14	104.434	2245.14	110.799	2245.14	110.793		1321.24	61.8899	1321.24	80.3501	1321.24	61.8899	1321.24	77.4366
				2249	104.404	2249	110.759	2249	110.782		1323.17	61.8616	1323.17	80.4479	1323.17	61.8616	1323.17	77.5812
				2252.86	104.373	2252.86	110.723	2252.86	110.757		1325.1	61.9119	1325.1	80.8021	1325.1	61.9119	1325.1	77.8453
				2256.71	104.346	2256.71	110.696	2256.71	110.764		1327.03	62.0901	1327.03	81.2386	1327.03	62.0901	1327.03	78.1995
				2260.57	104.33	2260.57	110.671	2260.57	110.749		1328.95	62.3974	1328.95	81.8584	1328.95	62.3974	1328.95	78.6473
				2264.43	104.322	2264.43	110.655	2264.43	110.76		1330.88	62.7497	1330.88	82.4735	1330.88	62.7497	1330.88	79.1122
				2268.29	104.311	2268.29	110.655	2268.29	110.761		1332.81	63.1226	1332.81	83.0832	1332.81	63.1226	1332.81	79.5736
				2272.15	104.294	2272.15	110.675	2272.15	110.796		1334.74	63.4806	1334.74	83.4883	1334.74	63.4806	1334.74	79.8017
				2276	104.273	2276	110.676	2276	110.79		1336.67	63.7898	1336.67	83.7987	1336.67	63.7898	1336.67	79.9754
				2279.86	104.241	2279.86	110.624	2279.86	110.74		1338.6	64.031	1338.6	84.0368	1338.6	64.031	1338.6	80.076
				2283.72	104.193	2283.72	110.52	2283.72	110.613		1340.53	64.1898	1340.53	84.3321	1340.53	64.1898	1340.53	80.2264
				2287.58	104.124	2287.58	110.401	2287.58	110.524		1342.46	64.2678	1342.46	84.0915	1342.46	64.2678	1342.46	80.3675
				2291.43	104.031	2291.43	110.266	2291.43	110.41		1344.38	64.2771	1344.38	83.7463	1344.38	64.2771	1344.38	80.4423
				2295.29	103.922	2295.29	110.083	2295.29	110.237		1346.31	64.208	1346.31	83.4673	1346.31	64.208	1346.31	80.2782
				2299.15	103.814	2299.15	109.824	2299.15	109.967		1348.24	64.0582	1348.24	83.2112	1348.24	64.0582	1348.24	80.0203
				2303.01	103.696	2303.01	109.523	2303.01	109.692		1350.17	63.8927	1350.17	82.945	1350.17	63.8927	1350.17	79.7644
				2306.86	103.591	2306.86	109.271	2306.86	109.425		1352.1	63.7115	1352.1	82.6435	1352.1	63.7115	1352.1	79.3789
				2310.72	103.526	2310.72	109.12	2310.72	109.357		1354.03	63.4931	1354.03	82.2475	1354.03	63.4931	1354.03	79.0504
				2314.58	103.525	2314.58	109.051	2314.58	109.424		1355.96	63.2165	1355.96	81.867	1355.96	63.2165	1355.96	78.7811
				2318.44	103.603	2318.44	109.056	2318.44	109.491		1357.89	62.7905	1357.89	81.2851	1357.89	62.7905	1357.89	78.6504
				2322.29	103.735	2322.29	109.191	2322.29	109.75		1359.82	62.1841	1359.82	80.589	1359.82	62.1841	1359.82	78.2166
				2326.15	103.942	2326.15	109.485	2326.15	110.232		1361.74	61.4298	1361.74	79.7399	1361.74	61.4298	1361.74	77.5871
				2330.01	104.235	2330.01	109.859	2330.01	110.695		1363.67	60.5248	1363.67	78.8217	1363.67	60.5248	1363.67	76.7921
				2333.87	104.433	2333.87	110.223	2333.87	111.219		1365.6	59.467	1365.6	77.495	1365.6	59.467	1365.6	76.5
				2337.72	104.423	2337.72	110.544	2337.72	111.483		1367.53	58.3243	1367.53	75.9738	1367.53	58.3243	1367.53	75.5242
				2341.58	104.3	2341.58	110.644	2341.58	111.559		1369.46	57.1857	1369.46	74.427	1369.46	57.1857	1369.46	74.2714
				2345.44	104.195	2345.44	110.226	2345.44	111.038		1371.39	56.1336	1371.39	73.0222	1371.39	56.1336	1371.39	73.2359
				2349.3	104.164	2349.3	109.475	2349.3	110.1		1373.32	55.224	1373.32	71.8879	1373.32	55.224	1373.32	72.3125
				2353.16	104.212	2353.16	109.136	2353.16	110.018		1375.25	54.6069	1375.25	71.5044	1375.25	54.6069	1375.25	71.6419
				2357.01	104.328	2357.01	109.587	2357.01	111.047		1377.17	54.3535	1377.17	71.4437	1377.17	54.3535	1377.17	71.5378
				2360.87	104.481	2360.87	110.305	2360.87	111.675		1379.1	54.3657	1379.1	71.9474	1379.1	54.3657	1379.1	71.7659
				2364.73	104.675	2364.73	110.687	2364.73	111.718		1381.03	54.5688	1381.03	72.7548	1381.03	54.5688	1381.03	72.1874
				2368.59	104.845	2368.59	110.642	2368.59	111.206		1382.96	54.9651	1382.96	73.6892	1382.96	54.9651	1382.96	72.7068
				2372.44	104.799	2372.44	110.436	2372.44	110.653		1384.89	55.3768	1384.89	74.4678	1384.89	55.3768	1384.89	72.7979
				2376.3	104.55	2376.3	110.248	2376.3	110.197		1386.82	55.7334	1386.82	75.601	1386.82	55.7334	1386.82	73.1317
				2380.16	104.275	2380.16	110.184	2380.16	110.083		1388.75	55.9191	1388.75	76.7483	1388.75	55.9191	1388.75	73.3193
				2384.02	104.055	2384.02	110.216	2384.02	110.179		1390.68	55.8114	1390.68	77.0673	1390.68	55.8114	1390.68	73.2634
				2387.87	103.908	2387.87	110.278	2387.87	110.322		1392.61	55.4145	1392.61	77.0239	1392.61	55.4145	1392.61	72.9652
				2391.73	103.824	2391.73	110.3	2391.73	110.34		1394.53	54.7567	1394.53	77.1851	1394.53	54.7567	1394.53	72.3585
				2395.59	103.79	2395.59	110.274	2395.59	110.326		1396.46	53.8626	1396.46	77.359	1396.46	53.8626	1396.46	71.5823
				2399.45	103.778	2399.45	110.208	2399.45	110.239		1398.39	52.8229	1398.39	77.1477	1398.39	52.8229	1398.39	70.9938
				2403.3	103.762	2403.3	110.134	2403.3	110.13		1400.32	51.7359	1400.32	77.138	1400.32	51.7359	1400.32	70.5101
				2407.16	103.733	2407.16	110.074	2407.16	110.013		1402.25	50.7333	1402.25	76.7717	1402.25	50.7333	1402.25	70.1502
				2411.02	103.704	2411.02	110.035	2411.02	109.962		1404.18	49.8174	1404.18	76.4792	1404.18	49.8174	1404.18	69.7846
				2414.88	103.682	2414.88	109.986	2414.88	109.889		1406.11	49.0562	1406.11	76.518	1406.11	49.0562	1406.11	69.5039
				2418.74	103.667	2418.74	109.923	2418.74	109.811		1408.04	48.5944	1408.04	76.3043	1408.04	48.5944	1408.04	69.3249
				2422.59	103.653	2422.59	109.866	2422.59	109.718		1409.96	48.4132	1409.96	76.1861	1409.96	48.4132	1409.96	69.4135
				2426.45	103.635	2426.45	109.837	2426.45	109.685		1411.89	48.4793	1411.89	76.2355	1411.89	48.4793	1411.89	69.6446
				2430.31	103.617	2430.31	109.806	2430.31	109.641		1413.82	48.8219	1413.82	76.2449	1413.82	48.8219	1413.82	70.056
				2434.17	103.601	2434.17	109.745	2434.17	109.571		1415.75	49.3039	1415.75	76.1405	1415.75	49.3039	1415.75	70.395
				2438.02	103.581	2438.02	109.659	2438.02	109.437		1417.68	49.9536	1417.68	76.2265	1417.68	49.9536	1417.68	70.8704
				2441.88	103.554	2441.88	109.591	2441.88	109.341		1419.61	50.7883	1419.61	77.1826	1419.61	50.7883	1419.61	71.7738
				2445.74	103.528	2445.74	109.552	2445.74	109.271		1421.54	51.7023	1421.54	77.4899	1421.54	51.7023	1421.54	72.5047
				2449.6	103.51	2449.6	109.514	2449.6	109.219		1423.47	52.6284	1423.47	77.5658	1423.47	52.6284	1423.47	73.1979
				2453.45	103.5	2453.45	109.439	2453.45	109.085		1425.4	53.6911	1425.4	78.3276	1425.4	53.6911	1425.4	74.053
				2457.31	103.49	2457.31	109.345	2457.31	108.937		1427.32	54.7998	1427.32	78.4389	1427.32	54.7998	1427.32	74.7104
				2461.17	103.472	2461.17	109.268	2461.17	108.799		1429.25	55.8916	1429.25	78.9408	1429.25	55.8916	1429.25	75.5087
				2465.03	103.451	2465.03	109.215	2465.03	108.717		1431.18	56.9447	1431.18	79.6016	1431.18	56.9447	1431.18	76.3457
				2468.88	103.43	2468.88	109.155	2468.88	108.611		1433.11	57.9772	1433.11	79.9622	1433.11	57.9772	1433.11	77.065
				2472.74	103.411	2472.74	109.075	2472.74	108.494		1435.04	59.0063	1435.04	79.9164	1435.04	59.0063	1435.04	77.7115
				2476.6	103.391	2476.6	108.995	2476.6	108.371		1436.97	59.9805	1436.97	80.8977	1436.97	59.9805	1436.97	78.7079
				2480.46	103.371	2480.46	108.945	2480.46	108.312		1438.9	60.8963	1438.9	81.3197	1438.9	60.8963	1438.9	79.3878
				2484.32	103.353	2484.32	108.91	2484.32	108.25		1440.83	61.7446	1440.83	81.2898	1440.83	61.7446	1440.83	79.9689
				2488.17	103.336	2488.17	108.864	2488.17	108.168		1442.75	62.392	1442.75	81.5674	1442.75	62.392	1442.75	80.4638
				2492.03	103.317	2492.03	108.793	2492.03	108.028		1444.68	63.0472	1444.68	81.9059	1444.68	63.0472	1444.68	80.827
				2495.89	103.297	2495.89	108.713	2495.89	107.903		1446.61	63.83	1446.61	82.1301	1446.61	63.83	1446.61	81.1637
				2499.75	103.277	2499.75	108.626	2499.75	107.772		1448.54	64.5826	1448.54	82.8757	1448.54	64.5826	1448.54	81.5483
				2503.6	103.259	2503.6	108.524	2503.6	107.63		1450.47	65.2305	1450.47	83.1334	1450.47	65.2305	1450.47	81.8681
				2507.46	103.242	2507.46	108.407	2507.46	107.434		1452.4	65.9377	1452.4	83.3096	1452.4	65.9377	1452.4	82.1888
				2511.32	103.219	2511.32	108.3	2511.32	107.257		1454.33	66.6206	1454.33	83.1053	1454.33	66.6206	1454.33	82.4212
				2515.18	103.192	2515.18	108.213	2515.18	107.102		1456.26	67.2391	1456.26	82.963	1456.26	67.2391	1456.26	82.7334
				2519.03	103.167	2519.03	108.13	2519.03	106.979		1458.18	67.7111	1458.18	84.4304	1458.18	67.7111	1458.18	83.2322
				2522.89	103.148	2522.89	108.014	2522.89	106.8		1460.11	68.161	1460.11	84.5834	1460.11	68.161	1460.11	83.6806
				2526.75	103.13	2526.75	107.87	2526.75	106.581		1462.04	68.6857	1462.04	84.2078	1462.04	68.6857	1462.04	83.9972
				2530.61	103.108	2530.61	107.73	2530.61	106.35		1463.97	69.272	1463.97	84.3026	1463.97	69.272	1463.97	84.4126
				2534.46	103.084	2534.46	107.618	2534.46	106.176		1465.9	69.8122	1465.9	85.3514	1465.9	69.8122	1465.9	84.7423
				2538.32	103.06	2538.32	107.509	2538.32	105.988		1467.83	70.2823	1467.83	85.7946	1467.83	70.2823	1467.83	85.0086
				2542.18	103.04	2542.18	107.365	2542.18	105.744		1469.76	70.7014	1469.76	85.7959	1469.76	70.7014	1469.76	85.2439
				2546.04	103.018	2546.04	107.175	2546.04	105.416		1471.69	71.2207	1471.69	86.0345	1471.69	71.2207	1471.69	85.5181
				2549.89	102.991	2549.89	106.969	2549.89	105.077		1473.62	71.7643	1473.62	87.238	1473.62	71.7643	1473.62	85.7724
				2553.75	102.962	2553.75	106.766	2553.75	104.725		1475.54	72.1549	1475.54	87.1982	1475.54	72.1549	1475.54	86.1557
				2557.61	102.937	2557.61	106.566	2557.61	104.375		1477.47	72.5084	1477.47	87.0553	1477.47	72.5084	1477.47	86.4449
				2561.47	102.917	2561.47	106.363	2561.47	103.988		1479.4	72.9439	1479.4	86.6382	1479.4	72.9439	1479.4	86.7356
				2565.33	102.895	2565.33	106.191	2565.33	103.669		1481.33	73.2672	1481.33	86.3394	1481.33	73.2672	1481.33	86.9744
				2569.18	102.87	2569.18	106.09	2569.18	103.502		1483.26	73.4208	1483.26	86.1731	1483.26	73.4208	1483.26	87.2119
				2573.04	102.844	2573.04	106.071	2573.04	103.538		1485.19	73.5114	1485.19	85.6116	1485.19	73.5114	1485.19	87.1007
				2576.9	102.819	2576.9	106.096	2576.9	103.663		1487.12	73.7229	1487.12	85.3088	1487.12	73.7229	1487.12	86.9708
				2580.76	102.796	2580.76	106.124	2580.76	103.793		1489.05	73.9854	1489.05	85.0409	1489.05	73.9854	1489.05	86.8291
				2584.61	102.771	2584.61	106.142	2584.61	103.865		1490.97	74.1757	1490.97	85.2668	1490.97	74.1757	1490.97	86.8468
				2588.47	102.741	2588.47	106.155	2588.47	103.918		1492.9	74.1209	1492.9	84.6326	1492.9	74.1209	1492.9	86.8877
				2592.33	102.711	2592.33	106.146	2592.33	103.92		1494.83	74.2161	1494.83	83.8649	1494.83	74.2161	1494.83	86.9715
				2596.19	102.683	2596.19	106.086	2596.19	103.856		1496.76	74.4143	1496.76	83.6755	1496.76	74.4143	1496.76	86.8114
				2600.04	102.658	2600.04	105.963	2600.04	103.67		1498.69	74.5596	1498.69	83.633	1498.69	74.5596	1498.69	86.8045
				2603.9	102.635	2603.9	105.802	2603.9	103.407		1500.62	74.5907	1500.62	83.1235	1500.62	74.5907	1500.62	86.7119
				2607.76	102.616	2607.76	105.63	2607.76	103.083		1502.55	74.5227	1502.55	82.5169	1502.55	74.5227	1502.55	86.6799
				2611.62	102.597	2611.62	105.443	2611.62	102.736		1504.48	74.5295	1504.48	81.3889	1504.48	74.5295	1504.48	86.5938
				2615.47	102.578	2615.47	105.221	2615.47	102.327		1506.41	74.4509	1506.41	80.5707	1506.41	74.4509	1506.41	86.223
				2619.33	102.553	2619.33	104.964	2619.33	101.874		1508.33	74.1653	1508.33	81.5219	1508.33	74.1653	1508.33	85.508
				2623.19	102.526	2623.19	104.701	2623.19	101.402		1510.26	73.9521	1510.26	80.9049	1510.26	73.9521	1510.26	85.7748
				2627.05	102.499	2627.05	104.47	2627.05	100.996		1512.19	73.6937	1512.19	80.1818	1512.19	73.6937	1512.19	85.6588
				2630.91	102.477	2630.91	104.295	2630.91	100.682		1514.12	73.4079	1514.12	79.565	1514.12	73.4079	1514.12	85.4007
				2634.76	102.457	2634.76	104.196	2634.76	100.514		1516.05	72.9817	1516.05	78.759	1516.05	72.9817	1516.05	84.8886
				2638.62	102.435	2638.62	104.182	2638.62	100.491		1517.98	72.3299	1517.98	78.7145	1517.98	72.3299	1517.98	84.4023
				2642.48	102.408	2642.48	104.252	2642.48	100.641		1519.91	71.4999	1519.91	77.611	1519.91	71.4999	1519.91	84.0064
				2646.34	102.384	2646.34	104.381	2646.34	100.909		1521.84	70.9638	1521.84	77.5386	1521.84	70.9638	1521.84	83.271
				2650.19	102.363	2650.19	104.535	2650.19	101.246		1523.76	70.2464	1523.76	76.9721	1523.76	70.2464	1523.76	82.6117
				2654.05	102.344	2654.05	104.684	2654.05	101.56		1525.69	69.2817	1525.69	76.201	1525.69	69.2817	1525.69	82.2464
				2657.91	102.322	2657.91	104.818	2657.91	101.834		1527.62	68.2574	1527.62	75.5587	1527.62	68.2574	1527.62	81.7007
				2661.77	102.297	2661.77	104.924	2661.77	102.022		1529.55	67.2094	1529.55	74.8747	1529.55	67.2094	1529.55	81.26
				2665.62	102.274	2665.62	104.981	2665.62	102.111		1531.48	66.1873	1531.48	73.8055	1531.48	66.1873	1531.48	80.4912
				2669.48	102.253	2669.48	104.967	2669.48	102.071		1533.41	65.1094	1533.41	73.134	1533.41	65.1094	1533.41	79.5352
				2673.34	102.232	2673.34	104.885	2673.34	101.925		1535.34	63.9379	1535.34	72.6534	1535.34	63.9379	1535.34	78.4551
				2677.2	102.207	2677.2	104.759	2677.2	101.69		1537.27	62.8537	1537.27	71.413	1537.27	62.8537	1537.27	77.7721
				2681.05	102.179	2681.05	104.63	2681.05	101.45		1539.2	61.6399	1539.2	70.0091	1539.2	61.6399	1539.2	76.6761
				2684.91	102.154	2684.91	104.517	2684.91	101.239		1541.12	60.4446	1541.12	70.1411	1541.12	60.4446	1541.12	75.2811
				2688.77	102.131	2688.77	104.418	2688.77	101.089		1543.05	59.2037	1543.05	69.6448	1543.05	59.2037	1543.05	74.5541
				2692.63	102.108	2692.63	104.316	2692.63	100.943		1544.98	57.815	1544.98	69.1493	1544.98	57.815	1544.98	73.8444
				2696.48	102.079	2696.48	104.192	2696.48	100.752		1546.91	56.6783	1546.91	68.5061	1546.91	56.6783	1546.91	73.1848
				2700.34	102.044	2700.34	104.026	2700.34	100.457		1548.84	55.7099	1548.84	67.6996	1548.84	55.7099	1548.84	72.8078
				2704.2	102.007	2704.2	103.806	2704.2	100.075		1550.77	54.6591	1550.77	67.5064	1550.77	54.6591	1550.77	72.0877
				2708.06	101.975	2708.06	103.539	2708.06	99.617		1552.7	53.7396	1552.7	66.955	1552.7	53.7396	1552.7	71.6835
				2711.92	101.948	2711.92	103.263	2711.92	99.1767		1554.63	53.0489	1554.63	66.8094	1554.63	53.0489	1554.63	71.1197
				2715.77	101.922	2715.77	103.034	2715.77	98.81		1556.55	52.502	1556.55	66.3415	1556.55	52.502	1556.55	70.7129
				2719.63	101.894	2719.63	102.882	2719.63	98.5744		1558.48	52.1322	1558.48	65.6644	1558.48	52.1322	1558.48	70.2675
				2723.49	101.864	2723.49	102.787	2723.49	98.4258		1560.41	51.842	1560.41	68.5337	1560.41	51.842	1560.41	70.3621
				2727.35	101.831	2727.35	102.698	2727.35	98.3068		1562.34	51.522	1562.34	68.3332	1562.34	51.522	1562.34	70.469
				2731.2	101.798	2731.2	102.583	2731.2	98.1562		1564.27	51.3892	1564.27	68.4902	1564.27	51.3892	1564.27	70.6129
				2735.06	101.763	2735.06	102.455	2735.06	97.9893		1566.2	51.3198	1566.2	69.1907	1566.2	51.3198	1566.2	70.6613
				2738.92	101.729	2738.92	102.34	2738.92	97.8161		1568.13	51.2762	1568.13	69.2985	1568.13	51.2762	1568.13	70.8053
				2742.78	101.694	2742.78	102.246	2742.78	97.6669		1570.06	51.2467	1570.06	70.7395	1570.06	51.2467	1570.06	71.0235
				2746.63	101.658	2746.63	102.156	2746.63	97.5128		1571.99	51.2074	1571.99	71.4658	1571.99	51.2074	1571.99	71.1409
				2750.49	101.624	2750.49	102.051	2750.49	97.3635		1573.91	51.3454	1573.91	71.3002	1573.91	51.3454	1573.91	71.2123
				2754.35	101.593	2754.35	101.929	2754.35	97.2025		1575.84	51.3292	1575.84	71.9702	1575.84	51.3292	1575.84	71.2596
				2758.21	101.566	2758.21	101.793	2758.21	97.0248		1577.77	51.1609	1577.77	73.4085	1577.77	51.1609	1577.77	71.2055
				2762.06	101.537	2762.06	101.64	2762.06	96.7917		1579.7	50.8739	1579.7	73.3859	1579.7	50.8739	1579.7	71.1995
				2765.92	101.505	2765.92	101.451	2765.92	96.4814		1581.63	50.3995	1581.63	73.4107	1581.63	50.3995	1581.63	71.0218
				2769.78	101.471	2769.78	101.204	2769.78	96.0566		1583.56	49.7814	1583.56	73.4053	1583.56	49.7814	1583.56	70.5767
				2773.64	101.438	2773.64	100.887	2773.64	95.5217		1585.49	49.0086	1585.49	73.1982	1585.49	49.0086	1585.49	69.8896
				2777.5	101.408	2777.5	100.507	2777.5	94.8916		1587.42	47.9911	1587.42	72.7702	1587.42	47.9911	1587.42	68.9777
				2781.35	101.379	2781.35	100.095	2781.35	94.2193		1589.34	46.7985	1589.34	72.1571	1589.34	46.7985	1589.34	67.6699
				2785.21	101.351	2785.21	99.6784	2785.21	93.53		1591.27	45.5656	1591.27	71.4189	1591.27	45.5656	1591.27	66.2867
				2789.07	101.322	2789.07	99.264	2789.07	92.8434		1593.2	44.2062	1593.2	70.379	1593.2	44.2062	1593.2	64.8271
				2792.93	101.296	2792.93	98.8525	2792.93	92.1675		1595.13	42.7746	1595.13	69.2388	1595.13	42.7746	1595.13	63.3002
				2796.78	101.272	2796.78	98.4657	2796.78	91.5623		1597.06	41.3475	1597.06	67.9771	1597.06	41.3475	1597.06	61.7256
				2800.64	101.247	2800.64	98.1399	2800.64	91.0896		1598.99	39.9816	1598.99	66.6542	1598.99	39.9816	1598.99	60.2497
				2804.5	101.216	2804.5	97.8878	2804.5	90.761		1600.92	38.6933	1600.92	65.2782	1600.92	38.6933	1600.92	58.693
				2808.36	101.182	2808.36	97.6713	2808.36	90.4771		1602.85	37.5152	1602.85	64.028	1602.85	37.5152	1602.85	57.3021
				2812.21	101.147	2812.21	97.4192	2812.21	90.1291		1604.77	36.5369	1604.77	62.7892	1604.77	36.5369	1604.77	56.0371
				2816.07	101.117	2816.07	97.0773	2816.07	89.6301		1606.7	35.7675	1606.7	61.6803	1606.7	35.7675	1606.7	55.0495
				2819.93	101.091	2819.93	96.6389	2819.93	88.9763		1608.63	35.1556	1608.63	60.6567	1608.63	35.1556	1608.63	54.0866
				2823.79	101.068	2823.79	96.1374	2823.79	88.2069		1610.56	34.7333	1610.56	59.8012	1610.56	34.7333	1610.56	53.5146
				2827.64	101.042	2827.64	95.6113	2827.64	87.3992		1612.49	34.4796	1612.49	58.8794	1612.49	34.4796	1612.49	53.0292
				2831.5	101.005	2831.5	95.0756	2831.5	86.5908		1614.42	34.3681	1614.42	57.9088	1614.42	34.3681	1614.42	52.9394
				2835.36	100.952	2835.36	94.5117	2835.36	85.7686		1616.35	34.4009	1616.35	57.0635	1616.35	34.4009	1616.35	52.7725
				2839.22	100.886	2839.22	93.8855	2839.22	84.9028		1618.28	34.5554	1618.28	56.8898	1618.28	34.5554	1618.28	52.9382
				2843.07	100.817	2843.07	93.1636	2843.07	83.9631		1620.21	34.7582	1620.21	56.0136	1620.21	34.7582	1620.21	53.065
				2846.93	100.751	2846.93	92.3184	2846.93	82.885		1622.13	34.984	1622.13	55.2135	1622.13	34.984	1622.13	53.4256
				2850.79	100.69	2850.79	91.3364	2850.79	81.6117		1624.06	35.3051	1624.06	54.8268	1624.06	35.3051	1624.06	53.8763
				2854.65	100.64	2854.65	90.2467	2854.65	80.1598		1625.99	35.6811	1625.99	54.2919	1625.99	35.6811	1625.99	54.3753
				2858.51	100.604	2858.51	89.1389	2858.51	78.6642		1627.92	36.0362	1627.92	53.517	1627.92	36.0362	1627.92	54.8391
				2862.36	100.586	2862.36	88.1507	2862.36	77.3176		1629.85	36.3775	1629.85	53.0245	1629.85	36.3775	1629.85	55.3155
				2866.22	100.577	2866.22	87.3892	2866.22	76.301		1631.78	36.6939	1631.78	52.1337	1631.78	36.6939	1631.78	55.6344
				2870.08	100.564	2870.08	86.8356	2870.08	75.613		1633.71	36.9467	1633.71	51.1457	1633.71	36.9467	1633.71	55.9222
				2873.94	100.535	2873.94	86.3519	2873.94	74.9726		1635.64	37.2098	1635.64	50.0843	1635.64	37.2098	1635.64	56.1506
				2877.79	100.495	2877.79	85.8388	2877.79	74.2156		1637.56	37.4591	1637.56	50.0546	1637.56	37.4591	1637.56	56.5659
				2881.65	100.449	2881.65	85.3227	2881.65	73.4704		1639.49	37.5784	1639.49	49.1929	1639.49	37.5784	1639.49	56.8281
				2885.51	100.4	2885.51	84.8614	2885.51	72.8925		1641.42	37.7537	1641.42	48.5473	1641.42	37.7537	1641.42	57.0645
				2889.37	100.35	2889.37	84.4238	2889.37	72.3835		1643.35	37.9724	1643.35	47.6911	1643.35	37.9724	1643.35	57.2559
				2893.22	100.301	2893.22	83.926	2893.22	71.7703		1645.28	38.1745	1645.28	46.8706	1645.28	38.1745	1645.28	57.4292
				2897.08	100.248	2897.08	83.3122	2897.08	71.025		1647.21	38.3256	1647.21	46.4508	1647.21	38.3256	1647.21	57.5326
				2900.94	100.187	2900.94	82.5621	2900.94	70.1517		1649.14	38.4522	1649.14	46.6255	1649.14	38.4522	1649.14	57.8683
				2904.8	100.114	2904.8	81.6569	2904.8	69.115		1651.07	38.724	1651.07	45.4376	1651.07	38.724	1651.07	58.0057
				2908.65	100.033	2908.65	80.5938	2908.65	67.9004		1653	39.063	1653	45.0926	1653	39.063	1653	58.5808
				2912.51	99.9469	2912.51	79.4163	2912.51	66.5786		1654.92	39.3867	1654.92	46.3406	1654.92	39.3867	1654.92	59.2585
				2916.37	99.8627	2916.37	78.2123	2916.37	65.2737		1656.85	39.7359	1656.85	46.3195	1656.85	39.7359	1656.85	59.7672
				2920.23	99.7891	2920.23	77.0717	2920.23	64.0709		1658.78	40.2256	1658.78	46.1902	1658.78	40.2256	1658.78	60.2831
				2924.09	99.7377	2924.09	76.0466	2924.09	63.0065		1660.71	40.8335	1660.71	46.3183	1660.71	40.8335	1660.71	61.1884
				2927.94	99.7126	2927.94	75.1571	2927.94	62.0752		1662.64	41.5956	1662.64	46.8427	1662.64	41.5956	1662.64	62.3402
				2931.8	99.7101	2931.8	74.4466	2931.8	61.2856		1664.57	42.472	1664.57	47.7934	1664.57	42.472	1664.57	63.4678
				2935.66	99.7137	2935.66	73.9837	2935.66	60.7824		1666.5	43.416	1666.5	47.8032	1666.5	43.416	1666.5	64.3113
				2939.52	99.714	2939.52	73.8007	2939.52	60.613		1668.43	44.6193	1668.43	48.3935	1668.43	44.6193	1668.43	65.5233
				2943.37	99.706	2943.37	73.8674	2943.37	60.6486		1670.35	45.7862	1670.35	50.1078	1670.35	45.7862	1670.35	67.2836
				2947.23	99.6907	2947.23	74.1463	2947.23	60.9001		1672.28	47.1227	1672.28	51.3153	1672.28	47.1227	1672.28	68.6124
				2951.09	99.6648	2951.09	74.6081	2951.09	61.3653		1674.21	48.6212	1674.21	52.0382	1674.21	48.6212	1674.21	70.1091
				2954.95	99.6312	2954.95	75.2124	2954.95	61.9629		1676.14	50.176	1676.14	54.6753	1676.14	50.176	1676.14	72.0165
				2958.8	99.5959	2958.8	75.8912	2958.8	62.658		1678.07	51.8573	1678.07	55.9396	1678.07	51.8573	1678.07	73.3651
				2962.66	99.5705	2962.66	76.5673	2962.66	63.3779		1680	53.5318	1680	57.6405	1680	53.5318	1680	74.7852
				2966.52	99.5536	2966.52	77.1773	2966.52	64.0144		1681.93	55.0391	1681.93	58.8467	1681.93	55.0391	1681.93	76.1312
				2970.38	99.5382	2970.38	77.7102	2970.38	64.5493		1683.86	56.5741	1683.86	61.2645	1683.86	56.5741	1683.86	77.9629
				2974.23	99.518	2974.23	78.1929	2974.23	65.0345		1685.79	58.1314	1685.79	65.3985	1685.79	58.1314	1685.79	79.8385
				2978.09	99.4976	2978.09	78.6416	2978.09	65.5132		1687.71	59.6122	1687.71	66.2458	1687.71	59.6122	1687.71	80.9273
				2981.95	99.4728	2981.95	79.0412	2981.95	65.9636		1689.64	61.1304	1689.64	67.8608	1689.64	61.1304	1689.64	82.3118
				2985.81	99.4382	2985.81	79.3795	2985.81	66.3621		1691.57	62.5414	1691.57	69.3216	1691.57	62.5414	1691.57	83.4916
				2989.66	99.3903	2989.66	79.6653	2989.66	66.707		1693.5	63.8453	1693.5	69.5366	1693.5	63.8453	1693.5	83.9841
				2993.52	99.3321	2993.52	79.9111	2993.52	67.006		1695.43	65.0545	1695.43	70.0901	1695.43	65.0545	1695.43	84.4831
				2997.38	99.2771	2997.38	80.1208	2997.38	67.2859		1697.36	66.1041	1697.36	71.1236	1697.36	66.1041	1697.36	84.8756
				3001.24	99.2342	3001.24	80.2975	3001.24	67.539		1699.29	67.2002	1699.29	70.4852	1699.29	67.2002	1699.29	85.5885
				3005.1	99.1895	3005.1	80.4596	3005.1	67.78		1701.22	68.1657	1701.22	71.2377	1701.22	68.1657	1701.22	86.1873
				3008.95	99.1353	3008.95	80.6401	3008.95	68.0193		1703.14	68.9338	1703.14	70.8419	1703.14	68.9338	1703.14	86.2924
				3012.81	99.0666	3012.81	80.857	3012.81	68.2993		1705.07	69.7298	1705.07	70.2985	1705.07	69.7298	1705.07	86.7169
				3016.67	99.0047	3016.67	81.0872	3016.67	68.6326		1707	70.5176	1707	70.6849	1707	70.5176	1707	87.0369
				3020.53	98.9533	3020.53	81.2752	3020.53	68.9236		1708.93	71.1307	1708.93	70.5254	1708.93	71.1307	1708.93	87.3502
				3024.38	98.9033	3024.38	81.4041	3024.38	69.1572		1710.86	71.7325	1710.86	70.8139	1710.86	71.7325	1710.86	87.4809
				3028.24	98.8435	3028.24	81.5137	3028.24	69.3362		1712.79	72.2824	1712.79	70.9094	1712.79	72.2824	1712.79	87.5857
				3032.1	98.7751	3032.1	81.6553	3032.1	69.5299		1714.72	72.7998	1714.72	71.6392	1714.72	72.7998	1714.72	87.4669
				3035.96	98.7065	3035.96	81.8017	3035.96	69.7535		1716.65	73.2968	1716.65	72.7354	1716.65	73.2968	1716.65	87.5271
				3039.81	98.6432	3039.81	81.8763	3039.81	69.8909		1718.58	73.6616	1718.58	75.7609	1718.58	73.6616	1718.58	87.6551
				3043.67	98.5759	3043.67	81.8428	3043.67	69.8894		1720.5	73.9844	1720.5	77.0108	1720.5	73.9844	1720.5	87.7965
				3047.53	98.4976	3047.53	81.747	3047.53	69.8063		1722.43	74.4712	1722.43	78.3047	1722.43	74.4712	1722.43	87.9503
				3051.39	98.4169	3051.39	81.6532	3051.39	69.7187		1724.36	74.9023	1724.36	80.6105	1724.36	74.9023	1724.36	88.1005
				3055.24	98.3485	3055.24	81.5694	3055.24	69.6392		1726.29	75.2192	1726.29	82.6607	1726.29	75.2192	1726.29	88.2196
				3059.1	98.2829	3059.1	81.4638	3059.1	69.5396		1728.22	75.5119	1728.22	84.3333	1728.22	75.5119	1728.22	88.3541
				3062.96	98.2188	3062.96	81.3297	3062.96	69.362		1730.15	75.8014	1730.15	86.6281	1730.15	75.8014	1730.15	88.467
				3066.82	98.1548	3066.82	81.2244	3066.82	69.2127		1732.08	76.2366	1732.08	87.8934	1732.08	76.2366	1732.08	88.6307
				3070.68	98.0864	3070.68	81.2209	3070.68	69.2319		1734.01	76.6497	1734.01	90.4651	1734.01	76.6497	1734.01	88.9714
				3074.53	98.0075	3074.53	81.3645	3074.53	69.4462		1735.93	76.9531	1735.93	93.0281	1735.93	76.9531	1735.93	89.1453
				3078.39	97.9261	3078.39	81.6503	3078.39	69.8264		1737.86	77.2641	1737.86	92.99	1737.86	77.2641	1737.86	89.4035
				3082.25	97.8461	3082.25	82.0362	3082.25	70.3283		1739.79	77.6452	1739.79	94.4191	1739.79	77.6452	1739.79	89.7186
				3086.11	97.7688	3086.11	82.4851	3086.11	70.9113		1741.72	77.9131	1741.72	95.5923	1741.72	77.9131	1741.72	89.9239
				3089.96	97.6946	3089.96	83.0057	3089.96	71.5921		1743.65	78.1005	1743.65	96.5021	1743.65	78.1005	1743.65	90.1483
				3093.82	97.6104	3093.82	83.6303	3093.82	72.401		1745.58	78.2859	1745.58	97.3187	1745.58	78.2859	1745.58	90.3398
				3097.68	97.5175	3097.68	84.3481	3097.68	73.2869		1747.51	78.4121	1747.51	97.8153	1747.51	78.4121	1747.51	90.5633
				3101.54	97.4366	3101.54	85.0933	3101.54	74.174		1749.44	78.727	1749.44	98.7111	1749.44	78.727	1749.44	90.7911
				3105.39	97.3671	3105.39	85.8016	3105.39	74.9983		1751.36	78.9611	1751.36	99.658	1751.36	78.9611	1751.36	91.0804
				3109.25	97.2953	3109.25	86.4678	3109.25	75.7607		1753.29	79.0872	1753.29	100.192	1753.29	79.0872	1753.29	91.2407
				3113.11	97.2074	3113.11	87.1227	3113.11	76.5232		1755.22	79.2175	1755.22	99.9403	1755.22	79.2175	1755.22	91.4742
				3116.97	97.1108	3116.97	87.7765	3116.97	77.2848		1757.15	79.2548	1757.15	100.742	1757.15	79.2548	1757.15	91.6748
				3120.82	97.0157	3120.82	88.3993	3120.82	78.0222		1759.08	79.2824	1759.08	101.134	1759.08	79.2824	1759.08	91.8672
				3124.68	96.9182	3124.68	88.9693	3124.68	78.7175		1761.01	79.3991	1761.01	101.244	1761.01	79.3991	1761.01	92.1184
				3128.54	96.8089	3128.54	89.5072	3128.54	79.3737		1762.94	79.5995	1762.94	102.205	1762.94	79.5995	1762.94	92.3395
				3132.4	96.6865	3132.4	90.0403	3132.4	80.0392		1764.87	79.843	1764.87	102.289	1764.87	79.843	1764.87	92.4936
				3136.25	96.5612	3136.25	90.5448	3136.25	80.7023		1766.8	80.0826	1766.8	102.19	1766.8	80.0826	1766.8	92.6167
				3140.11	96.4388	3140.11	90.9573	3140.11	81.2273		1768.72	80.2601	1768.72	102.715	1768.72	80.2601	1768.72	92.6076
				3143.97	96.3129	3143.97	91.2567	3143.97	81.607		1770.65	80.4051	1770.65	102.549	1770.65	80.4051	1770.65	92.6825
				3147.83	96.1774	3147.83	91.4756	3147.83	81.8639		1772.58	80.5681	1772.58	103.472	1772.58	80.5681	1772.58	92.7557
				3151.69	96.0277	3151.69	91.6496	3151.69	82.0592		1774.51	80.6839	1774.51	103.966	1774.51	80.6839	1774.51	92.8008
				3155.54	95.873	3155.54	91.7694	3155.54	82.1969		1776.44	80.7746	1776.44	103.931	1776.44	80.7746	1776.44	92.8618
				3159.4	95.7147	3159.4	91.8098	3159.4	82.2327		1778.37	80.7934	1778.37	103.91	1778.37	80.7934	1778.37	92.9189
				3163.26	95.5545	3163.26	91.772	3163.26	82.136		1780.3	80.8097	1780.3	104.192	1780.3	80.8097	1780.3	92.9631
				3167.12	95.3884	3167.12	91.6935	3167.12	81.979		1782.23	80.8635	1782.23	104.544	1782.23	80.8635	1782.23	93.0025
				3170.97	95.2208	3170.97	91.6182	3170.97	81.8359		1784.15	80.9015	1784.15	104.427	1784.15	80.9015	1784.15	93.1167
				3174.83	95.0525	3174.83	91.5527	3174.83	81.698		1786.08	80.9734	1786.08	104.755	1786.08	80.9734	1786.08	93.2075
				3178.69	94.8778	3178.69	91.4734	3178.69	81.5326		1788.01	81.1572	1788.01	104.76	1788.01	81.1572	1788.01	93.2781
				3182.55	94.7012	3182.55	91.3529	3182.55	81.2993		1789.94	81.3457	1789.94	104.566	1789.94	81.3457	1789.94	93.3556
				3186.4	94.5172	3186.4	91.1866	3186.4	81.0121		1791.87	81.495	1791.87	105.002	1791.87	81.495	1791.87	93.4332
				3190.26	94.3177	3190.26	90.9825	3190.26	80.699		1793.8	81.6031	1793.8	105.749	1793.8	81.6031	1793.8	93.4767
				3194.12	94.1095	3194.12	90.7441	3194.12	80.332		1795.73	81.711	1795.73	105.691	1795.73	81.711	1795.73	93.5225
				3197.98	93.8992	3197.98	90.4519	3197.98	79.904		1797.66	81.766	1797.66	105.765	1797.66	81.766	1797.66	93.5654
				3201.83	93.6925	3201.83	90.0723	3201.83	79.3517		1799.59	81.8491	1799.59	105.7	1799.59	81.8491	1799.59	93.574
				3205.69	93.4836	3205.69	89.6067	3205.69	78.6785		1801.51	81.9008	1801.51	106.088	1801.51	81.9008	1801.51	93.5782
				3209.55	93.2711	3209.55	89.0901	3209.55	77.9528		1803.44	81.861	1803.44	106.173	1803.44	81.861	1803.44	93.6109
				3213.41	93.0577	3213.41	88.5321	3213.41	77.1719		1805.37	81.8387	1805.37	106.112	1805.37	81.8387	1805.37	93.6739
				3217.27	92.85	3217.27	87.8863	3217.27	76.2495		1807.3	81.913	1807.3	106.105	1807.3	81.913	1807.3	93.7141
				3221.12	92.6515	3221.12	87.1131	3221.12	75.1658		1809.23	81.9567	1809.23	106.211	1809.23	81.9567	1809.23	93.7961
				3224.98	92.4458	3224.98	86.2335	3224.98	73.9344		1811.16	81.9516	1811.16	106.458	1811.16	81.9516	1811.16	93.8662
				3228.84	92.2333	3228.84	85.3158	3228.84	72.6334		1813.09	81.994	1813.09	106.754	1813.09	81.994	1813.09	93.9404
				3232.7	92.0288	3232.7	84.4194	3232.7	71.3778		1815.02	82.0335	1815.02	106.639	1815.02	82.0335	1815.02	94.0477
				3236.55	91.8299	3236.55	83.6029	3236.55	70.2582		1816.94	82.1178	1816.94	106.781	1816.94	82.1178	1816.94	94.113
				3240.41	91.6398	3240.41	82.9733	3240.41	69.3934		1818.87	82.2559	1818.87	106.903	1818.87	82.2559	1818.87	94.1467
				3244.27	91.4492	3244.27	82.6517	3244.27	68.9402		1820.8	82.3612	1820.8	107.005	1820.8	82.3612	1820.8	94.1613
				3248.13	91.2548	3248.13	82.6865	3248.13	68.9785		1822.73	82.4306	1822.73	106.92	1822.73	82.4306	1822.73	94.1581
				3251.98	91.0651	3251.98	83.0178	3251.98	69.4058		1824.66	82.513	1824.66	107.126	1824.66	82.513	1824.66	94.1826
				3255.84	90.8842	3255.84	83.5389	3255.84	70.0996		1826.59	82.636	1826.59	107.437	1826.59	82.636	1826.59	94.1107
				3259.7	90.7129	3259.7	84.135	3259.7	70.8803		1828.52	82.6886	1828.52	107.062	1828.52	82.6886	1828.52	94.1526
				3263.56	90.5406	3263.56	84.7284	3263.56	71.6546		1830.45	82.6616	1830.45	107.635	1830.45	82.6616	1830.45	94.1334
				3267.41	90.3619	3267.41	85.2912	3267.41	72.3922		1832.38	82.7178	1832.38	107.739	1832.38	82.7178	1832.38	94.131
				3271.27	90.1743	3271.27	85.8278	3271.27	73.0573		1834.3	82.7895	1834.3	107.49	1834.3	82.7895	1834.3	94.1727
				3275.13	89.9805	3275.13	86.3222	3275.13	73.6689		1836.23	82.8603	1836.23	107.56	1836.23	82.8603	1836.23	94.2218
				3278.99	89.7931	3278.99	86.7352	3278.99	74.1763		1838.16	82.9171	1838.16	107.759	1838.16	82.9171	1838.16	94.2812
				3282.84	89.5966	3282.84	87.0618	3282.84	74.5527		1840.09	82.9983	1840.09	107.876	1840.09	82.9983	1840.09	94.3219
				3286.7	89.3861	3286.7	87.357	3286.7	74.8912		1842.02	83.0201	1842.02	107.574	1842.02	83.0201	1842.02	94.3765
				3290.56	89.1561	3290.56	87.6584	3290.56	75.2147		1843.95	83.0725	1843.95	107.967	1843.95	83.0725	1843.95	94.4529
				3294.42	88.9202	3294.42	87.9359	3294.42	75.5002		1845.88	83.1604	1845.88	108.527	1845.88	83.1604	1845.88	94.4414
				3298.28	88.6854	3298.28	88.1233	3298.28	75.6744		1847.81	83.1828	1847.81	108.333	1847.81	83.1828	1847.81	94.4855
				3302.13	88.4365	3302.13	88.2172	3302.13	75.7438		1849.73	83.1894	1849.73	108.289	1849.73	83.1894	1849.73	94.5037
				3305.99	88.1557	3305.99	88.2785	3305.99	75.7329		1851.66	83.1885	1851.66	108.185	1851.66	83.1885	1851.66	94.5202
				3309.85	87.8528	3309.85	88.3688	3309.85	75.7327		1853.59	83.1299	1853.59	108.217	1853.59	83.1299	1853.59	94.4687
				3313.71	87.5397	3313.71	88.4497	3313.71	75.743		1855.52	83.0335	1855.52	108.258	1855.52	83.0335	1855.52	94.4274
				3317.56	87.2165	3317.56	88.4379	3317.56	75.6337		1857.45	83.063	1857.45	108.34	1857.45	83.063	1857.45	94.3795
				3321.42	86.8808	3321.42	88.3228	3321.42	75.3752		1859.38	83.2239	1859.38	108.46	1859.38	83.2239	1859.38	94.3859
				3325.28	86.5285	3325.28	88.1736	3325.28	75.0742		1861.31	83.3672	1861.31	108.595	1861.31	83.3672	1861.31	94.4094
				3329.14	86.1535	3329.14	88.0372	3329.14	74.8185		1863.24	83.4924	1863.24	108.669	1863.24	83.4924	1863.24	94.4571
				3332.99	85.7734	3332.99	87.9028	3332.99	74.5171		1865.17	83.5817	1865.17	108.569	1865.17	83.5817	1865.17	94.4753
				3336.85	85.3879	3336.85	87.7438	3336.85	74.1697		1867.09	83.6433	1867.09	108.466	1867.09	83.6433	1867.09	94.5353
				3340.71	84.9914	3340.71	87.5423	3340.71	73.7929		1869.02	83.6784	1869.02	108.956	1869.02	83.6784	1869.02	94.5958
				3344.57	84.5748	3344.57	87.3023	3344.57	73.3648		1870.95	83.6849	1870.95	109.199	1870.95	83.6849	1870.95	94.6588
				3348.42	84.1479	3348.42	87.0535	3348.42	72.9455		1872.88	83.6911	1872.88	108.881	1872.88	83.6911	1872.88	94.7734
				3352.28	83.7224	3352.28	86.8049	3352.28	72.5281		1874.81	83.6568	1874.81	108.841	1874.81	83.6568	1874.81	94.8056
				3356.14	83.2994	3356.14	86.5327	3356.14	72.0908		1876.74	83.6184	1876.74	108.863	1876.74	83.6184	1876.74	94.7653
				3360	82.8836	3360	86.232	3360	71.6073		1878.67	83.5991	1878.67	108.918	1878.67	83.5991	1878.67	94.7193
				3363.86	82.467	3363.86	85.953	3363.86	71.116		1880.6	83.5425	1880.6	108.97	1880.6	83.5425	1880.6	94.6639
				3367.71	82.046	3367.71	85.7345	3367.71	70.7071		1882.52	83.5666	1882.52	109.007	1882.52	83.5666	1882.52	94.6435
				3371.57	81.6307	3371.57	85.5453	3371.57	70.3689		1884.45	83.6946	1884.45	109.07	1884.45	83.6946	1884.45	94.6166
				3375.43	81.218	3375.43	85.3214	3375.43	70.0072		1886.38	83.7811	1886.38	109.1	1886.38	83.7811	1886.38	94.5903
				3379.29	80.8187	3379.29	85.0504	3379.29	69.5733		1888.31	83.8295	1888.31	108.953	1888.31	83.8295	1888.31	94.645
				3383.14	80.431	3383.14	84.7675	3383.14	69.1156		1890.24	83.8647	1890.24	109.358	1890.24	83.8647	1890.24	94.7029
				3387	80.0596	3387	84.518	3387	68.7323		1892.17	83.8854	1892.17	109.331	1892.17	83.8854	1892.17	94.7565
				3390.86	79.709	3390.86	84.3165	3390.86	68.3813		1894.1	83.8844	1894.1	109.192	1894.1	83.8844	1894.1	94.8624
				3394.72	79.3792	3394.72	84.1586	3394.72	68.0796		1896.03	83.8678	1896.03	109.357	1896.03	83.8678	1896.03	94.8839
				3398.57	79.0568	3398.57	84.0062	3398.57	67.815		1897.95	83.8801	1897.95	109.332	1897.95	83.8801	1897.95	94.9279
				3402.43	78.7281	3402.43	83.8456	3402.43	67.52		1899.88	83.9033	1899.88	109.245	1899.88	83.9033	1899.88	94.9324
				3406.29	78.4161	3406.29	83.6907	3406.29	67.2463		1901.81	83.9	1901.81	109.236	1901.81	83.9	1901.81	94.9002
				3410.15	78.1245	3410.15	83.5335	3410.15	67.0116		1903.74	83.8898	1903.74	109.258	1903.74	83.8898	1903.74	94.8341
				3414	77.8518	3414	83.352	3414	66.788		1905.67	83.9427	1905.67	109.301	1905.67	83.9427	1905.67	94.7655
				3417.86	77.6159	3417.86	83.1857	3417.86	66.5031		1907.6	83.963	1907.6	109.303	1907.6	83.963	1907.6	94.7028
				3421.72	77.404	3421.72	83.1067	3421.72	66.3066		1909.53	83.9876	1909.53	109.493	1909.53	83.9876	1909.53	94.6903
				3425.58	77.196	3425.58	83.1114	3425.58	66.2399		1911.46	84.058	1911.46	109.609	1911.46	84.058	1911.46	94.6773
				3429.43	76.9978	3429.43	83.1407	3429.43	66.1788		1913.39	84.1071	1913.39	109.567	1913.39	84.1071	1913.39	94.7112
				3433.29	76.8487	3433.29	83.134	3433.29	66.1353		1915.31	84.132	1915.31	109.437	1915.31	84.132	1915.31	94.7303
				3437.15	76.718	3437.15	83.0418	3437.15	66.0581		1917.24	84.1391	1917.24	109.35	1917.24	84.1391	1917.24	94.8267
				3441.01	76.5895	3441.01	82.9407	3441.01	65.9161		1919.17	84.1265	1919.17	109.656	1919.17	84.1265	1919.17	94.7865
				3444.87	76.4821	3444.87	82.9779	3444.87	65.809		1921.1	84.1008	1921.1	109.323	1921.1	84.1008	1921.1	94.838
				3448.72	76.4066	3448.72	83.1792	3448.72	65.9639		1923.03	84.0854	1923.03	109.403	1923.03	84.0854	1923.03	94.8828
				3452.58	76.3631	3452.58	83.3602	3452.58	66.1754		1924.96	84.0989	1924.96	109.532	1924.96	84.0989	1924.96	94.893
				3456.44	76.3547	3456.44	83.448	3456.44	66.2434		1926.89	84.0764	1926.89	109.416	1926.89	84.0764	1926.89	94.9036
				3460.3	76.3516	3460.3	83.5399	3460.3	66.3167		1928.82	84.0082	1928.82	109.478	1928.82	84.0082	1928.82	94.8643
				3464.15	76.3397	3464.15	83.7376	3464.15	66.4897		1930.74	83.967	1930.74	109.518	1930.74	83.967	1930.74	94.8046
				3468.01	76.3565	3468.01	83.9853	3468.01	66.7242		1932.67	83.9895	1932.67	109.563	1932.67	83.9895	1932.67	94.7559
				3471.87	76.4335	3471.87	84.1884	3471.87	66.9603		1934.6	84.0023	1934.6	109.576	1934.6	84.0023	1934.6	94.7077
				3475.73	76.5308	3475.73	84.3268	3475.73	67.1851		1936.53	84.0136	1936.53	109.519	1936.53	84.0136	1936.53	94.6806
				3479.58	76.6377	3479.58	84.4907	3479.58	67.3405		1938.46	84.0607	1938.46	109.469	1938.46	84.0607	1938.46	94.6725
				3483.44	76.7327	3483.44	84.775	3483.44	67.6337		1940.39	84.0673	1940.39	109.261	1940.39	84.0673	1940.39	94.6862
				3487.3	76.8524	3487.3	85.1644	3487.3	68.0456		1942.32	84.0609	1942.32	109.348	1942.32	84.0609	1942.32	94.7202
				3491.16	77.0024	3491.16	85.5119	3491.16	68.4868		1944.25	84.0532	1944.25	109.603	1944.25	84.0532	1944.25	94.7451
				3495.01	77.192	3495.01	85.7129	3495.01	68.8588		1946.18	84.0412	1946.18	109.506	1946.18	84.0412	1946.18	94.8088
				3498.87	77.4121	3498.87	85.8467	3498.87	69.0439		1948.1	84.0298	1948.1	109.561	1948.1	84.0298	1948.1	94.858
				3502.73	77.6193	3502.73	86.1262	3502.73	69.3358		1950.03	84.0218	1950.03	109.522	1950.03	84.0218	1950.03	94.8842
				3506.59	77.8039	3506.59	86.6571	3506.59	69.9598		1951.96	83.991	1951.96	109.531	1951.96	83.991	1951.96	94.8702
				3510.45	78.0127	3510.45	87.2862	3510.45	70.6167		1953.89	83.94	1953.89	109.46	1953.89	83.94	1953.89	94.8328
				3514.3	78.2809	3514.3	87.7205	3514.3	71.3301		1955.82	83.9266	1955.82	109.492	1955.82	83.9266	1955.82	94.7841
				3518.16	78.5647	3518.16	87.8396	3518.16	71.6902		1957.75	83.9633	1957.75	109.435	1957.75	83.9633	1957.75	94.7329
				3522.02	78.8475	3522.02	87.9768	3522.02	71.869		1959.68	83.9855	1959.68	109.431	1959.68	83.9855	1959.68	94.6943
				3525.88	79.0923	3525.88	88.4706	3525.88	72.3906		1961.61	83.9969	1961.61	109.458	1961.61	83.9969	1961.61	94.6515
				3529.73	79.3462	3529.73	89.2736	3529.73	73.4547		1963.53	83.9949	1963.53	109.524	1963.53	83.9949	1963.53	94.6287
				3533.59	79.6608	3533.59	89.9116	3533.59	74.2245		1965.46	83.981	1965.46	109.424	1965.46	83.981	1965.46	94.6398
				3537.45	80.0275	3537.45	90.2094	3537.45	74.9097		1967.39	83.9595	1967.39	109.585	1967.39	83.9595	1967.39	94.6826
				3541.31	80.3882	3541.31	90.3714	3541.31	75.2697		1969.32	83.9424	1969.32	109.579	1969.32	83.9424	1969.32	94.7354
				3545.16	80.6393	3545.16	90.7918	3545.16	75.7038		1971.25	83.9335	1971.25	109.426	1971.25	83.9335	1971.25	94.8119
				3549.02	80.8141	3549.02	91.5179	3549.02	76.7449		1973.18	83.9162	1973.18	109.35	1973.18	83.9162	1973.18	94.8491
				3552.88	81.1894	3552.88	92.2045	3552.88	77.7609		1975.11	83.9054	1975.11	109.341	1975.11	83.9054	1975.11	94.8553
				3556.74	81.6225	3556.74	92.3769	3556.74	78.5383		1977.04	83.8862	1977.04	109.366	1977.04	83.8862	1977.04	94.8625
				3560.59	82.0515	3560.59	92.3437	3560.59	78.7727		1978.97	83.8561	1978.97	109.442	1978.97	83.8561	1978.97	94.8521
				3564.45	82.4112	3564.45	92.8375	3564.45	78.972		1980.89	83.8792	1980.89	109.521	1980.89	83.8792	1980.89	94.8051
				3568.31	82.6547	3568.31	93.9742	3568.31	80.6074		1982.82	83.9226	1982.82	109.583	1982.82	83.9226	1982.82	94.7661
				3572.17	82.9887	3572.17	94.9129	3572.17	81.8919		1984.75	83.9382	1984.75	109.558	1984.75	83.9382	1984.75	94.6889
				3576.02	83.3839	3576.02	95.1584	3576.02	82.5972		1986.68	83.9394	1986.68	109.452	1986.68	83.9394	1986.68	94.6457
				3579.88	83.7506	3579.88	95.0864	3579.88	83.2285		1988.61	83.9336	1988.61	109.401	1988.61	83.9336	1988.61	94.5871
				3583.74	84.0798	3583.74	95.3076	3583.74	83.4167		1990.54	83.923	1990.54	109.251	1990.54	83.923	1990.54	94.6225
				3587.6	84.3796	3587.6	95.9624	3587.6	84.4516		1992.47	83.9089	1992.47	109.351	1992.47	83.9089	1992.47	94.6606
				3591.46	84.7813	3591.46	96.6988	3591.46	85.6468		1994.4	83.8951	1994.4	109.432	1994.4	83.8951	1994.4	94.7187
				3595.31	85.1953	3595.31	97.2913	3595.31	86.3881		1996.32	83.885	1996.32	109.343	1996.32	83.885	1996.32	94.798
				3599.17	85.5573	3599.17	97.6536	3599.17	87.4903		1998.25	83.8775	1998.25	109.432	1998.25	83.8775	1998.25	94.8255
				3603.03	86.0252	3603.03	97.8467	3603.03	88.1522		2000.18	83.8624	2000.18	109.469	2000.18	83.8624	2000.18	94.85
				3606.89	86.446	3606.89	97.944	3606.89	88.5512		2002.11	83.835	2002.11	109.484	2002.11	83.835	2002.11	94.8567
				3610.74	86.7487	3610.74	98.3339	3610.74	89.4679		2004.04	83.7982	2004.04	109.392	2004.04	83.7982	2004.04	94.8355
				3614.6	87.2373	3614.6	99.1172	3614.6	90.2972		2005.97	83.794	2005.97	109.321	2005.97	83.794	2005.97	94.8003
				3618.46	87.8327	3618.46	99.7636	3618.46	91.716		2007.9	83.8132	2007.9	109.236	2007.9	83.8132	2007.9	94.7624
				3622.32	88.4985	3622.32	100.008	3622.32	92.5596		2009.83	83.8036	2009.83	109.231	2009.83	83.8036	2009.83	94.7348
				3626.17	88.9878	3626.17	100.388	3626.17	92.6055		2011.76	83.7863	2011.76	109.217	2011.76	83.7863	2011.76	94.7017
				3630.03	89.0295	3630.03	101.385	3630.03	94.5654		2013.68	83.7678	2013.68	109.267	2013.68	83.7678	2013.68	94.6584
				3633.89	89.2882	3633.89	102.158	3633.89	95.6588		2015.61	83.7519	2015.61	109.23	2015.61	83.7519	2015.61	94.621
				3637.75	89.7217	3637.75	101.824	3637.75	96.0825		2017.54	83.7378	2017.54	109.346	2017.54	83.7378	2017.54	94.6084
				3641.6	90.3413	3641.6	101.011	3641.6	96.0551		2019.47	83.7279	2019.47	109.303	2019.47	83.7279	2019.47	94.6453
				3645.46	90.9082	3645.46	101.161	3645.46	95.7329		2021.4	83.7195	2021.4	109.164	2021.4	83.7195	2021.4	94.7174
				3649.32	91.1371	3649.32	102.576	3649.32	97.9228		2023.33	83.7124	2023.33	109.068	2023.33	83.7124	2023.33	94.7533
				3653.18	91.397	3653.18	103.891	3653.18	99.3666		2025.26	83.6975	2025.26	109.037	2025.26	83.6975	2025.26	94.7913
				3657.04	91.602	3657.04	104.177	3657.04	99.7941		2027.19	83.664	2027.19	109.04	2027.19	83.664	2027.19	94.8091
				3660.89	91.999	3660.89	103.515	3660.89	100.153		2029.11	83.6209	2029.11	109.127	2029.11	83.6209	2029.11	94.811
				3664.75	92.3615	3664.75	102.643	3664.75	99.6965		2031.04	83.5887	2031.04	109.153	2031.04	83.5887	2031.04	94.7964
				3668.61	92.2748	3668.61	102.494	3668.61	99.6487		2032.97	83.569	2032.97	109.178	2032.97	83.569	2032.97	94.7719
				3672.47	92.392	3672.47	103.522	3672.47	100.546		2034.9	83.5391	2034.9	109.1	2034.9	83.5391	2034.9	94.7215
				3676.32	92.8434	3676.32	104.72	3676.32	102.17		2036.83	83.5082	2036.83	109.01	2036.83	83.5082	2036.83	94.6713
				3680.18	93.2638	3680.18	104.594	3680.18	102.363		2038.76	83.4828	2038.76	108.835	2038.76	83.4828	2038.76	94.6169
				3684.04	93.5198	3684.04	103.859	3684.04	101.426		2040.69	83.4623	2040.69	108.746	2040.69	83.4623	2040.69	94.5824
				3687.9	93.5105	3687.9	103.936	3687.9	101.721		2042.62	83.448	2042.62	108.749	2042.62	83.448	2042.62	94.5633
				3691.75	93.1275	3691.75	104.639	3691.75	103.118		2044.54	83.4378	2044.54	108.784	2044.54	83.4378	2044.54	94.597
				3695.61	92.9399	3695.61	104.748	3695.61	102.657		2046.47	83.4273	2046.47	108.861	2046.47	83.4273	2046.47	94.6316
				3699.47	93.1778	3699.47	104.201	3699.47	102.448		2048.4	83.4144	2048.4	108.962	2048.4	83.4144	2048.4	94.6666
				3703.33	93.2928	3703.33	103.724	3703.33	102.634		2050.33	83.3853	2050.33	108.979	2050.33	83.3853	2050.33	94.6921
				3707.18	93.1312	3707.18	103.782	3707.18	102.014		2052.26	83.3499	2052.26	108.94	2052.26	83.3499	2052.26	94.723
				3711.04	93.0781	3711.04	104.249	3711.04	102.78		2054.19	83.317	2054.19	108.814	2054.19	83.317	2054.19	94.7233
				3714.9	93.0721	3714.9	104.37	3714.9	103.144		2056.12	83.2908	2056.12	108.684	2056.12	83.2908	2056.12	94.7027
				3718.76	93.0406	3718.76	103.974	3718.76	102.294		2058.05	83.2638	2058.05	108.552	2058.05	83.2638	2058.05	94.6655
				3722.61	93.1525	3722.61	103.452	3722.61	102.041		2059.98	83.2361	2059.98	108.525	2059.98	83.2361	2059.98	94.626
				3726.47	93.1351	3726.47	103.162	3726.47	102.171		2061.9	83.215	2061.9	108.55	2061.9	83.215	2061.9	94.5757
				3730.33	92.8979	3730.33	103.171	3730.33	101.727		2063.83	83.2002	2063.83	108.612	2063.83	83.2002	2063.83	94.5526
				3734.19	93.0583	3734.19	103.504	3734.19	102.151		2065.76	83.1898	2065.76	108.756	2065.76	83.1898	2065.76	94.5299
				3738.05	93.4916	3738.05	103.661	3738.05	102.653		2067.69	83.1824	2067.69	108.793	2067.69	83.1824	2067.69	94.5429
				3741.9	93.774	3741.9	103.416	3741.9	101.955		2069.62	83.1746	2069.62	108.707	2069.62	83.1746	2069.62	94.5539
				3745.76	94.0368	3745.76	103.647	3745.76	102.282		2071.55	83.1629	2071.55	108.633	2071.55	83.1629	2071.55	94.5613
				3749.62	94.0798	3749.62	104.492	3749.62	103.17		2073.48	83.1436	2073.48	108.533	2073.48	83.1436	2073.48	94.5725
				3753.48	93.9203	3753.48	105.141	3753.48	103.765		2075.41	83.1145	2075.41	108.49	2075.41	83.1145	2075.41	94.5953
				3757.33	93.8725	3757.33	104.875	3757.33	103.232		2077.33	83.0783	2077.33	108.472	2077.33	83.0783	2077.33	94.6174
				3761.19	93.7516	3761.19	104.448	3761.19	103.325		2079.26	83.0544	2079.26	108.546	2079.26	83.0544	2079.26	94.6344
				3765.05	93.3625	3765.05	104.342	3765.05	102.908		2081.19	83.0369	2081.19	108.589	2081.19	83.0369	2081.19	94.6348
				3768.91	93.0139	3768.91	104.592	3768.91	103.465		2083.12	83.0173	2083.12	108.632	2083.12	83.0173	2083.12	94.634
				3772.76	92.9292	3772.76	104.596	3772.76	103.544		2085.05	83.0021	2085.05	108.59	2085.05	83.0021	2085.05	94.6121
				3776.62	92.9326	3776.62	104.431	3776.62	103.178		2086.98	82.9936	2086.98	108.544	2086.98	82.9936	2086.98	94.5811
				3780.48	92.7366	3780.48	104.409	3780.48	103.262		2088.91	82.9903	2088.91	108.45	2088.91	82.9903	2088.91	94.5432
				3784.34	92.5309	3784.34	104.555	3784.34	103.375		2090.84	82.9892	2090.84	108.434	2090.84	82.9892	2090.84	94.527
				3788.19	92.4264	3788.19	104.357	3788.19	103.341		2092.77	82.986	2092.77	108.416	2092.77	82.986	2092.77	94.5207
				3792.05	92.6464	3792.05	103.734	3792.05	103.006		2094.69	82.9797	2094.69	108.473	2094.69	82.9797	2094.69	94.5289
				3795.91	92.8018	3795.91	103.357	3795.91	102.466		2096.62	82.967	2096.62	108.564	2096.62	82.967	2096.62	94.5342
				3799.77	92.6867	3799.77	103.858	3799.77	102.811		2098.55	82.9483	2098.55	108.649	2098.55	82.9483	2098.55	94.554
				3803.63	92.6495	3803.63	104.729	3803.63	103.685		2100.48	82.923	2100.48	108.662	2100.48	82.923	2100.48	94.5731
				3807.48	92.8622	3807.48	104.808	3807.48	103.922		2102.41	82.8995	2102.41	108.629	2102.41	82.8995	2102.41	94.5941
				3811.34	93.0772	3811.34	103.955	3811.34	103.054		2104.34	82.8851	2104.34	108.523	2104.34	82.8851	2104.34	94.6036
				3815.2	93.0701	3815.2	103.452	3815.2	102.433		2106.27	82.8764	2106.27	108.426	2106.27	82.8764	2106.27	94.6177
				3819.06	92.7417	3819.06	103.929	3819.06	102.964		2108.2	82.8701	2108.2	108.355	2108.2	82.8701	2108.2	94.6195
				3822.91	92.5817	3822.91	104.509	3822.91	103.594		2110.12	82.8686	2110.12	108.377	2110.12	82.8686	2110.12	94.6231
				3826.77	92.8353	3826.77	104.163	3826.77	103.141		2112.05	82.8712	2112.05	108.454	2112.05	82.8712	2112.05	94.614
				3830.63	93.1109	3830.63	103.399	3830.63	102.699		2113.98	82.8759	2113.98	108.573	2113.98	82.8759	2113.98	94.6095
				3834.49	92.7837	3834.49	103.341	3834.49	102.398		2115.91	82.8783	2115.91	108.683	2115.91	82.8783	2115.91	94.5939
				3838.34	92.576	3838.34	104.12	3838.34	103.011		2117.84	82.8778	2117.84	108.723	2117.84	82.8778	2117.84	94.5887
				3842.2	92.6543	3842.2	104.231	3842.2	103.547		2119.77	82.8715	2119.77	108.675	2119.77	82.8715	2119.77	94.5739
				3846.06	92.778	3846.06	103.48	3846.06	102.679		2121.7	82.8612	2121.7	108.598	2121.7	82.8612	2121.7	94.5745
				3849.92	92.7386	3849.92	103.17	3849.92	101.587		2123.63	82.8491	2123.63	108.512	2123.63	82.8491	2123.63	94.573
				3853.77	92.5686	3853.77	103.938	3853.77	103.408		2125.56	82.8396	2125.56	108.478	2125.56	82.8396	2125.56	94.5903
				3857.63	92.4536	3857.63	104.175	3857.63	103.223		2127.48	82.8333	2127.48	108.478	2127.48	82.8333	2127.48	94.6196
				3861.49	92.4955	3861.49	103.522	3861.49	102.213		2129.41	82.8356	2129.41	108.565	2129.41	82.8356	2129.41	94.6564
				3865.35	92.5842	3865.35	103.168	3865.35	102.192		2131.34	82.8426	2131.34	108.643	2131.34	82.8426	2131.34	94.6823
				3869.2	92.4881	3869.2	103.617	3869.2	102.396		2133.27	82.8529	2133.27	108.731	2133.27	82.8529	2133.27	94.7047
				3873.06	92.1389	3873.06	103.921	3873.06	102.942		2135.2	82.865	2135.2	108.738	2135.2	82.865	2135.2	94.7101
				3876.92	92.2542	3876.92	103.657	3876.92	102.489		2137.13	82.8774	2137.13	108.743	2137.13	82.8774	2137.13	94.7073
				3880.78	92.2271	3880.78	103.429	3880.78	102.108		2139.06	82.8885	2139.06	108.687	2139.06	82.8885	2139.06	94.6908
				3884.64	91.9021	3884.64	103.6	3884.64	102.47		2140.99	82.8982	2140.99	108.674	2140.99	82.8982	2140.99	94.6816
				3888.49	91.7848	3888.49	103.762	3888.49	102.532		2142.91	82.906	2142.91	108.669	2142.91	82.906	2142.91	94.6752
				3892.35	91.8818	3892.35	103.375	3892.35	102.449		2144.84	82.9126	2144.84	108.723	2144.84	82.9126	2144.84	94.6841
				3896.21	92.0081	3896.21	102.857	3896.21	101.759		2146.77	82.9179	2146.77	108.792	2146.77	82.9179	2146.77	94.6939
				3900.07	91.9309	3900.07	103.092	3900.07	101.377		2148.7	82.9244	2148.7	108.874	2148.7	82.9244	2148.7	94.7065
				3903.92	91.8172	3903.92	103.958	3903.92	102.635		2150.63	82.9367	2150.63	108.892	2150.63	82.9367	2150.63	94.7141
				3907.78	91.7779	3907.78	104.26	3907.78	103.05		2152.56	82.9537	2152.56	108.89	2152.56	82.9537	2152.56	94.7435
				3911.64	91.7125	3911.64	103.751	3911.64	102.47		2154.49	82.9737	2154.49	108.84	2154.49	82.9737	2154.49	94.768
				3915.5	91.6612	3915.5	103.25	3915.5	102.011		2156.42	82.9965	2156.42	108.819	2156.42	82.9965	2156.42	94.7923
				3919.35	91.5118	3919.35	103.251	3919.35	102.103		2158.35	83.0211	2158.35	108.812	2158.35	83.0211	2158.35	94.8089
				3923.21	91.3027	3923.21	103.319	3923.21	102.083		2160.27	83.0493	2160.27	108.879	2160.27	83.0493	2160.27	94.8283
				3927.07	91.3362	3927.07	103.366	3927.07	102.032		2162.2	83.0775	2162.2	108.971	2162.2	83.0775	2162.2	94.8317
				3930.93	91.3762	3930.93	103.477	3930.93	102.064		2164.13	83.1054	2164.13	109.075	2164.13	83.1054	2164.13	94.8401
				3934.78	91.3328	3934.78	103.552	3934.78	102.411		2166.06	83.1311	2166.06	109.126	2166.06	83.1311	2166.06	94.8417
				3938.64	91.2645	3938.64	103.352	3938.64	102.115		2167.99	83.1568	2167.99	109.151	2167.99	83.1568	2167.99	94.8512
				3942.5	91.2224	3942.5	103.183	3942.5	101.917		2169.92	83.1807	2169.92	109.122	2169.92	83.1807	2169.92	94.8517
				3946.36	91.1925	3946.36	103.268	3946.36	101.891		2171.85	83.2041	2171.85	109.1	2171.85	83.2041	2171.85	94.8572
				3950.22	91.1498	3950.22	103.512	3950.22	102.239		2173.78	83.2275	2173.78	109.057	2173.78	83.2275	2173.78	94.8616
				3954.07	91.1243	3954.07	103.581	3954.07	102.395		2175.7	83.2538	2175.7	109.073	2175.7	83.2538	2175.7	94.8783
				3957.93	91.1296	3957.93	103.53	3957.93	102.229		2177.63	83.2837	2177.63	109.11	2177.63	83.2837	2177.63	94.8999
				3961.79	91.0636	3961.79	103.502	3961.79	102.258		2179.56	83.3151	2179.56	109.203	2179.56	83.3151	2179.56	94.9277
				3965.65	90.9925	3965.65	103.518	3965.65	102.368		2181.49	83.3482	2181.49	109.27	2181.49	83.3482	2181.49	94.947
				3969.5	90.9335	3969.5	103.501	3969.5	102.297		2183.42	83.3829	2183.42	109.336	2183.42	83.3829	2183.42	94.9736
				3973.36	90.9118	3973.36	103.506	3973.36	102.279		2185.35	83.4184	2185.35	109.355	2185.35	83.4184	2185.35	94.9877
				3977.22	90.8854	3977.22	103.569	3977.22	102.326		2187.28	83.4542	2187.28	109.369	2187.28	83.4542	2187.28	95.0177
				3981.08	90.8531	3981.08	103.62	3981.08	102.395		2189.21	83.4871	2189.21	109.357	2189.21	83.4871	2189.21	95.0363
				3984.93	90.8263	3984.93	103.59	3984.93	102.404		2191.13	83.5173	2191.13	109.367	2191.13	83.5173	2191.13	95.0498
				3988.79	90.7952	3988.79	103.548	3988.79	102.312		2193.06	83.5434	2193.06	109.389	2193.06	83.5434	2193.06	95.0545
				3992.65	90.75	3992.65	103.559	3992.65	102.324		2194.99	83.5681	2194.99	109.441	2194.99	83.5681	2194.99	95.0712
				3996.51	90.7173	3996.51	103.596	3996.51	102.41		2196.92	83.5911	2196.92	109.468	2196.92	83.5911	2196.92	95.0727
				4000.36	90.6941	4000.36	103.609	4000.36	102.367		2198.85	83.6165	2198.85	109.507	2198.85	83.6165	2198.85	95.0671
											2200.78	83.6455	2200.78	109.522	2200.78	83.6455	2200.78	95.0661
											2202.71	83.6786	2202.71	109.544	2202.71	83.6786	2202.71	95.0775
											2204.64	83.715	2204.64	109.536	2204.64	83.715	2204.64	95.0934
											2206.57	83.7549	2206.57	109.581	2206.57	83.7549	2206.57	95.1256
											2208.49	83.7964	2208.49	109.615	2208.49	83.7964	2208.49	95.155
											2210.42	83.8366	2210.42	109.688	2210.42	83.8366	2210.42	95.187
											2212.35	83.8722	2212.35	109.737	2212.35	83.8722	2212.35	95.2107
											2214.28	83.9034	2214.28	109.781	2214.28	83.9034	2214.28	95.2356
											2216.21	83.9298	2216.21	109.795	2216.21	83.9298	2216.21	95.2399
											2218.14	83.9539	2218.14	109.806	2218.14	83.9539	2218.14	95.2514
											2220.07	83.9763	2220.07	109.794	2220.07	83.9763	2220.07	95.2547
											2222	84.002	2222	109.791	2222	84.002	2222	95.2626
											2223.92	84.0309	2223.92	109.8	2223.92	84.0309	2223.92	95.2726
											2225.85	84.0656	2225.85	109.856	2225.85	84.0656	2225.85	95.2868
											2227.78	84.1048	2227.78	109.903	2227.78	84.1048	2227.78	95.3018
											2229.71	84.1471	2229.71	109.976	2229.71	84.1471	2229.71	95.3197
											2231.64	84.1894	2231.64	110.011	2231.64	84.1894	2231.64	95.3358
											2233.57	84.2306	2233.57	110.056	2233.57	84.2306	2233.57	95.3555
											2235.5	84.2669	2235.5	110.063	2235.5	84.2669	2235.5	95.3671
											2237.43	84.2972	2237.43	110.084	2237.43	84.2972	2237.43	95.394
											2239.36	84.3214	2239.36	110.096	2239.36	84.3214	2239.36	95.405
											2241.28	84.3437	2241.28	110.126	2241.28	84.3437	2241.28	95.4127
											2243.21	84.3651	2243.21	110.139	2243.21	84.3651	2243.21	95.4178
											2245.14	84.3899	2245.14	110.163	2245.14	84.3899	2245.14	95.445
											2247.07	84.4189	2247.07	110.165	2247.07	84.4189	2247.07	95.4645
											2249	84.4529	2249	110.183	2249	84.4529	2249	95.4817
											2250.93	84.4891	2250.93	110.186	2250.93	84.4891	2250.93	95.4963
											2252.86	84.5261	2252.86	110.23	2252.86	84.5261	2252.86	95.5022
											2254.79	84.5621	2254.79	110.265	2254.79	84.5621	2254.79	95.513
											2256.71	84.5952	2256.71	110.334	2256.71	84.5952	2256.71	95.5148
											2258.64	84.6225	2258.64	110.38	2258.64	84.6225	2258.64	95.5251
											2260.57	84.6457	2260.57	110.418	2260.57	84.6457	2260.57	95.5374
											2262.5	84.665	2262.5	110.413	2262.5	84.665	2262.5	95.5332
											2264.43	84.6839	2264.43	110.398	2264.43	84.6839	2264.43	95.5507
											2266.36	84.7023	2266.36	110.362	2266.36	84.7023	2266.36	95.56
											2268.29	84.7264	2268.29	110.345	2268.29	84.7264	2268.29	95.5824
											2270.22	84.7553	2270.22	110.338	2270.22	84.7553	2270.22	95.5897
											2272.15	84.7896	2272.15	110.399	2272.15	84.7896	2272.15	95.5997
											2274.07	84.8257	2274.07	110.463	2274.07	84.8257	2274.07	95.5966
											2276	84.861	2276	110.548	2276	84.861	2276	95.606
											2277.93	84.8936	2277.93	110.59	2277.93	84.8936	2277.93	95.6126
											2279.86	84.9218	2279.86	110.628	2279.86	84.9218	2279.86	95.6136
											2281.79	84.9448	2281.79	110.614	2281.79	84.9448	2281.79	95.6214
											2283.72	84.9631	2283.72	110.581	2283.72	84.9631	2283.72	95.635
											2285.65	84.9768	2285.65	110.515	2285.65	84.9768	2285.65	95.6412
											2287.58	84.9899	2287.58	110.486	2287.58	84.9899	2287.58	95.6494
											2289.5	85.0021	2289.5	110.481	2289.5	85.0021	2289.5	95.6545
											2291.43	85.0156	2291.43	110.504	2291.43	85.0156	2291.43	95.6662
											2293.36	85.0286	2293.36	110.516	2293.36	85.0286	2293.36	95.667
											2295.29	85.0455	2295.29	110.522	2295.29	85.0455	2295.29	95.6758
											2297.22	85.0607	2297.22	110.481	2297.22	85.0607	2297.22	95.6849
											2299.15	85.0745	2299.15	110.438	2299.15	85.0745	2299.15	95.689
											2301.08	85.0854	2301.08	110.377	2301.08	85.0854	2301.08	95.6917
											2303.01	85.091	2303.01	110.351	2303.01	85.091	2303.01	95.6899
											2304.94	85.0875	2304.94	110.294	2304.94	85.0875	2304.94	95.6801
											2306.86	85.0781	2306.86	110.275	2306.86	85.0781	2306.86	95.6753
											2308.79	85.064	2308.79	110.217	2308.79	85.064	2308.79	95.6741
											2310.72	85.0534	2310.72	110.154	2310.72	85.0534	2310.72	95.686
											2312.65	85.0458	2312.65	110.073	2312.65	85.0458	2312.65	95.6839
											2314.58	85.0376	2314.58	110.015	2314.58	85.0376	2314.58	95.6887
											2316.51	85.0271	2316.51	109.887	2316.51	85.0271	2316.51	95.689
											2318.44	85.0228	2318.44	109.748	2318.44	85.0228	2318.44	95.7
											2320.37	85.0233	2320.37	109.658	2320.37	85.0233	2320.37	95.7148
											2322.29	85.0254	2322.29	109.67	2322.29	85.0254	2322.29	95.7223
											2324.22	85.0238	2324.22	109.724	2324.22	85.0238	2324.22	95.7308
											2326.15	85.0207	2326.15	109.727	2326.15	85.0207	2326.15	95.7343
											2328.08	85.0169	2328.08	109.599	2328.08	85.0169	2328.08	95.7566
											2330.01	85.0033	2330.01	109.51	2330.01	85.0033	2330.01	95.7841
											2331.94	84.9889	2331.94	109.463	2331.94	84.9889	2331.94	95.8018
											2333.87	85.0237	2333.87	109.413	2333.87	85.0237	2333.87	95.8229
											2335.8	85.0695	2335.8	109.289	2335.8	85.0695	2335.8	95.8244
											2337.72	85.0971	2337.72	109.293	2337.72	85.0971	2337.72	95.8448
											2339.65	85.1158	2339.65	109.309	2339.65	85.1158	2339.65	95.8502
											2341.58	85.1262	2341.58	109.37	2341.58	85.1262	2341.58	95.8422
											2343.51	85.1325	2343.51	109.401	2343.51	85.1325	2343.51	95.8428
											2345.44	85.1343	2345.44	109.773	2345.44	85.1343	2345.44	95.8482
											2347.37	85.1258	2347.37	110.178	2347.37	85.1258	2347.37	95.7631
											2349.3	85.1017	2349.3	109.809	2349.3	85.1017	2349.3	95.7492
											2351.23	85.0691	2351.23	109.235	2351.23	85.0691	2351.23	95.7858
											2353.16	85.0327	2353.16	109.052	2353.16	85.0327	2353.16	95.8123
											2355.08	85.0016	2355.08	108.9	2355.08	85.0016	2355.08	95.8097
											2357.01	84.9835	2357.01	108.85	2357.01	84.9835	2357.01	95.8154
											2358.94	85.0031	2358.94	108.798	2358.94	85.0031	2358.94	95.7968
											2360.87	85.0755	2360.87	108.911	2360.87	85.0755	2360.87	95.7916
											2362.8	85.1434	2362.8	108.937	2362.8	85.1434	2362.8	95.7732
											2364.73	85.209	2364.73	109.066	2364.73	85.209	2364.73	95.7644
											2366.66	85.2964	2366.66	109.208	2366.66	85.2964	2366.66	95.7756
											2368.59	85.3936	2368.59	109.469	2368.59	85.3936	2368.59	95.7948
											2370.51	85.489	2370.51	109.679	2370.51	85.489	2370.51	95.8003
											2372.44	85.572	2372.44	109.951	2372.44	85.572	2372.44	95.8077
											2374.37	85.6399	2374.37	110.165	2374.37	85.6399	2374.37	95.813
											2376.3	85.6872	2376.3	110.376	2376.3	85.6872	2376.3	95.8197
											2378.23	85.7189	2378.23	110.489	2378.23	85.7189	2378.23	95.8277
											2380.16	85.7354	2380.16	110.573	2380.16	85.7354	2380.16	95.8358
											2382.09	85.742	2382.09	110.575	2382.09	85.742	2382.09	95.8453
											2384.02	85.743	2384.02	110.581	2384.02	85.743	2384.02	95.8621
											2385.95	85.7436	2385.95	110.57	2385.95	85.7436	2385.95	95.8739
											2387.87	85.7463	2387.87	110.593	2387.87	85.7463	2387.87	95.874
											2389.8	85.7524	2389.8	110.638	2389.8	85.7524	2389.8	95.8781
											2391.73	85.7625	2391.73	110.689	2391.73	85.7625	2391.73	95.88
											2393.66	85.7733	2393.66	110.691	2393.66	85.7733	2393.66	95.8691
											2395.59	85.7832	2395.59	110.678	2395.59	85.7832	2395.59	95.8509
											2397.52	85.7882	2397.52	110.62	2397.52	85.7882	2397.52	95.83
											2399.45	85.7895	2399.45	110.567	2399.45	85.7895	2399.45	95.8286
											2401.38	85.7862	2401.38	110.496	2401.38	85.7862	2401.38	95.8371
											2403.3	85.7795	2403.3	110.486	2403.3	85.7795	2403.3	95.8456
											2405.23	85.7737	2405.23	110.491	2405.23	85.7737	2405.23	95.8635
											2407.16	85.7701	2407.16	110.519	2407.16	85.7701	2407.16	95.8793
											2409.09	85.7706	2409.09	110.518	2409.09	85.7706	2409.09	95.8755
											2411.02	85.7766	2411.02	110.533	2411.02	85.7766	2411.02	95.8788
											2412.95	85.7871	2412.95	110.507	2412.95	85.7871	2412.95	95.8673
											2414.88	85.7998	2414.88	110.475	2414.88	85.7998	2414.88	95.8686
											2416.81	85.811	2416.81	110.434	2416.81	85.811	2416.81	95.8744
											2418.74	85.8201	2418.74	110.428	2418.74	85.8201	2418.74	95.8782
											2420.66	85.8254	2420.66	110.432	2420.66	85.8254	2420.66	95.8719
											2422.59	85.8267	2422.59	110.449	2422.59	85.8267	2422.59	95.8659
											2424.52	85.8218	2424.52	110.436	2424.52	85.8218	2424.52	95.8508
											2426.45	85.8137	2426.45	110.427	2426.45	85.8137	2426.45	95.8364
											2428.38	85.8044	2428.38	110.37	2428.38	85.8044	2428.38	95.8339
											2430.31	85.7971	2430.31	110.325	2430.31	85.7971	2430.31	95.8349
											2432.24	85.7936	2432.24	110.265	2432.24	85.7936	2432.24	95.837
											2434.17	85.7944	2434.17	110.237	2434.17	85.7944	2434.17	95.8478
											2436.09	85.7987	2436.09	110.216	2436.09	85.7987	2436.09	95.8576
											2438.02	85.8042	2438.02	110.245	2438.02	85.8042	2438.02	95.8632
											2439.95	85.8079	2439.95	110.259	2439.95	85.8079	2439.95	95.8451
											2441.88	85.8079	2441.88	110.268	2441.88	85.8079	2441.88	95.8235
											2443.81	85.8009	2443.81	110.233	2443.81	85.8009	2443.81	95.8089
											2445.74	85.7879	2445.74	110.175	2445.74	85.7879	2445.74	95.7976
											2447.67	85.771	2447.67	110.076	2447.67	85.771	2447.67	95.789
											2449.6	85.7528	2449.6	110.003	2449.6	85.7528	2449.6	95.7775
											2451.53	85.7342	2451.53	109.931	2451.53	85.7342	2451.53	95.7592
											2453.45	85.719	2453.45	109.898	2453.45	85.719	2453.45	95.7476
											2455.38	85.7084	2455.38	109.872	2455.38	85.7084	2455.38	95.7405
											2457.31	85.7019	2457.31	109.875	2457.31	85.7019	2457.31	95.7463
											2459.24	85.6976	2459.24	109.849	2459.24	85.6976	2459.24	95.7457
											2461.17	85.6932	2461.17	109.813	2461.17	85.6932	2461.17	95.7494
											2463.1	85.6847	2463.1	109.737	2463.1	85.6847	2463.1	95.7493
											2465.03	85.6718	2465.03	109.666	2465.03	85.6718	2465.03	95.742
											2466.96	85.6539	2466.96	109.575	2466.96	85.6539	2466.96	95.7208
											2468.88	85.6324	2468.88	109.517	2468.88	85.6324	2468.88	95.7078
											2470.81	85.6075	2470.81	109.479	2470.81	85.6075	2470.81	95.6978
											2472.74	85.5837	2472.74	109.468	2472.74	85.5837	2472.74	95.6896
											2474.67	85.5638	2474.67	109.439	2474.67	85.5638	2474.67	95.6763
											2476.6	85.5482	2476.6	109.429	2476.6	85.5482	2476.6	95.6535
											2478.53	85.5353	2478.53	109.385	2478.53	85.5353	2478.53	95.6288
											2480.46	85.5258	2480.46	109.34	2480.46	85.5258	2480.46	95.6162
											2482.39	85.518	2482.39	109.28	2482.39	85.518	2482.39	95.6041
											2484.32	85.509	2484.32	109.259	2484.32	85.509	2484.32	95.5935
											2486.24	85.4977	2486.24	109.241	2486.24	85.4977	2486.24	95.5849
											2488.17	85.4844	2488.17	109.245	2488.17	85.4844	2488.17	95.5913
											2490.1	85.4668	2490.1	109.239	2490.1	85.4668	2490.1	95.5978
											2492.03	85.447	2492.03	109.244	2492.03	85.447	2492.03	95.6022
											2493.96	85.4258	2493.96	109.201	2493.96	85.4258	2493.96	95.5927
											2495.89	85.4055	2495.89	109.148	2495.89	85.4055	2495.89	95.58
											2497.82	85.3857	2497.82	109.073	2497.82	85.3857	2497.82	95.5619
											2499.75	85.3697	2499.75	109.024	2499.75	85.3697	2499.75	95.5508
											2501.67	85.3568	2501.67	108.972	2501.67	85.3568	2501.67	95.5345
											2503.6	85.3476	2503.6	108.968	2503.6	85.3476	2503.6	95.5092
											2505.53	85.341	2505.53	108.965	2505.53	85.341	2505.53	95.4888
											2507.46	85.3363	2507.46	108.985	2507.46	85.3363	2507.46	95.4751
											2509.39	85.3314	2509.39	108.986	2509.39	85.3314	2509.39	95.469
											2511.32	85.3242	2511.32	108.99	2511.32	85.3242	2511.32	95.4723
											2513.25	85.3144	2513.25	108.951	2513.25	85.3144	2513.25	95.4744
											2515.18	85.3022	2515.18	108.911	2515.18	85.3022	2515.18	95.478
											2517.1	85.285	2517.1	108.844	2517.1	85.285	2517.1	95.4763
											2519.03	85.2652	2519.03	108.802	2519.03	85.2652	2519.03	95.4845
											2520.96	85.2435	2520.96	108.767	2520.96	85.2435	2520.96	95.4804
											2522.89	85.2228	2522.89	108.766	2522.89	85.2228	2522.89	95.4754
											2524.82	85.2041	2524.82	108.765	2524.82	85.2041	2524.82	95.4636
											2526.75	85.1898	2526.75	108.777	2526.75	85.1898	2526.75	95.4449
											2528.68	85.1791	2528.68	108.754	2528.68	85.1791	2528.68	95.4274
											2530.61	85.1712	2530.61	108.745	2530.61	85.1712	2530.61	95.412
											2532.54	85.1625	2532.54	108.722	2532.54	85.1625	2532.54	95.3846
											2534.46	85.1523	2534.46	108.708	2534.46	85.1523	2534.46	95.3697
											2536.39	85.1394	2536.39	108.676	2536.39	85.1394	2536.39	95.3638
											2538.32	85.1229	2538.32	108.676	2538.32	85.1229	2538.32	95.3647
											2540.25	85.1038	2540.25	108.666	2540.25	85.1038	2540.25	95.3633
											2542.18	85.0842	2542.18	108.667	2542.18	85.0842	2542.18	95.3586
											2544.11	85.0639	2544.11	108.643	2544.11	85.0639	2544.11	95.3537
											2546.04	85.0462	2546.04	108.626	2546.04	85.0462	2546.04	95.3713
											2547.97	85.0316	2547.97	108.592	2547.97	85.0316	2547.97	95.3753
											2549.89	85.0217	2549.89	108.572	2549.89	85.0217	2549.89	95.3697
											2551.82	85.0152	2551.82	108.542	2551.82	85.0152	2551.82	95.3636
											2553.75	85.0112	2553.75	108.537	2553.75	85.0112	2553.75	95.3459
											2555.68	85.0061	2555.68	108.526	2555.68	85.0061	2555.68	95.319
											2557.61	84.9975	2557.61	108.545	2557.61	84.9975	2557.61	95.2968
											2559.54	84.9853	2559.54	108.54	2559.54	84.9853	2559.54	95.271
											2561.47	84.9713	2561.47	108.538	2561.47	84.9713	2561.47	95.2517
											2563.4	84.9542	2563.4	108.485	2563.4	84.9542	2563.4	95.2375
											2565.33	84.9344	2565.33	108.42	2565.33	84.9344	2565.33	95.2494
											2567.25	84.9145	2567.25	108.337	2567.25	84.9145	2567.25	95.2576
											2569.18	84.8978	2569.18	108.285	2569.18	84.8978	2569.18	95.265
											2571.11	84.8825	2571.11	108.245	2571.11	84.8825	2571.11	95.2768
											2573.04	84.8698	2573.04	108.239	2573.04	84.8698	2573.04	95.2778
											2574.97	84.8574	2574.97	108.217	2574.97	84.8574	2574.97	95.264
											2576.9	84.8461	2576.9	108.21	2576.9	84.8461	2576.9	95.2446
											2578.83	84.8346	2578.83	108.191	2578.83	84.8346	2578.83	95.2212
											2580.76	84.8209	2580.76	108.165	2580.76	84.8209	2580.76	95.1949
											2582.68	84.8029	2582.68	108.084	2582.68	84.8029	2582.68	95.1664
											2584.61	84.78	2584.61	108.008	2584.61	84.78	2584.61	95.1433
											2586.54	84.7539	2586.54	107.915	2586.54	84.7539	2586.54	95.1196
											2588.47	84.7262	2588.47	107.856	2588.47	84.7262	2588.47	95.1099
											2590.4	84.6963	2590.4	107.794	2590.4	84.6963	2590.4	95.0894
											2592.33	84.667	2592.33	107.756	2592.33	84.667	2592.33	95.0709
											2594.26	84.6403	2594.26	107.713	2594.26	84.6403	2594.26	95.0619
											2596.19	84.6179	2596.19	107.677	2596.19	84.6179	2596.19	95.0731
											2598.12	84.5957	2598.12	107.62	2598.12	84.5957	2598.12	95.0793
											2600.04	84.575	2600.04	107.56	2600.04	84.575	2600.04	95.0749
											2601.97	84.5531	2601.97	107.473	2601.97	84.5531	2601.97	95.0704
											2603.9	84.5305	2603.9	107.404	2603.9	84.5305	2603.9	95.0544
											2605.83	84.5042	2605.83	107.323	2605.83	84.5042	2605.83	95.0172
											2607.76	84.4737	2607.76	107.26	2607.76	84.4737	2607.76	94.9822
											2609.69	84.4399	2609.69	107.193	2609.69	84.4399	2609.69	94.9432
											2611.62	84.4029	2611.62	107.148	2611.62	84.4029	2611.62	94.9044
											2613.55	84.3652	2613.55	107.07	2613.55	84.3652	2613.55	94.8696
											2615.47	84.3287	2615.47	106.994	2615.47	84.3287	2615.47	94.8548
											2617.4	84.2942	2617.4	106.896	2617.4	84.2942	2617.4	94.8473
											2619.33	84.2629	2619.33	106.816	2619.33	84.2629	2619.33	94.8556
											2621.26	84.2331	2621.26	106.73	2621.26	84.2331	2621.26	94.852
											2623.19	84.2047	2623.19	106.668	2623.19	84.2047	2623.19	94.8424
											2625.12	84.1735	2625.12	106.61	2625.12	84.1735	2625.12	94.8353
											2627.05	84.141	2627.05	106.57	2627.05	84.141	2627.05	94.8356
											2628.98	84.1032	2628.98	106.507	2628.98	84.1032	2628.98	94.8253
											2630.91	84.0601	2630.91	106.441	2630.91	84.0601	2630.91	94.7932
											2632.83	84.0127	2632.83	106.332	2632.83	84.0127	2632.83	94.7468
											2634.76	83.9642	2634.76	106.232	2634.76	83.9642	2634.76	94.6967
											2636.69	83.915	2636.69	106.109	2636.69	83.915	2636.69	94.6502
											2638.62	83.8659	2638.62	106.014	2638.62	83.8659	2638.62	94.6207
											2640.55	83.8188	2640.55	105.915	2640.55	83.8188	2640.55	94.5971
											2642.48	83.7745	2642.48	105.855	2642.48	83.7745	2642.48	94.5818
											2644.41	83.7305	2644.41	105.795	2644.41	83.7305	2644.41	94.5436
											2646.34	83.6852	2646.34	105.74	2646.34	83.6852	2646.34	94.523
											2648.26	83.6357	2648.26	105.651	2648.26	83.6357	2648.26	94.5349
											2650.19	83.5838	2650.19	105.561	2650.19	83.5838	2650.19	94.5351
											2652.12	83.5276	2652.12	105.452	2652.12	83.5276	2652.12	94.518
											2654.05	83.4685	2654.05	105.345	2654.05	83.4685	2654.05	94.4943
											2655.98	83.4057	2655.98	105.215	2655.98	83.4057	2655.98	94.4598
											2657.91	83.342	2657.91	105.125	2657.91	83.342	2657.91	94.4272
											2659.84	83.2797	2659.84	105.043	2659.84	83.2797	2659.84	94.3842
											2661.77	83.2196	2661.77	104.989	2661.77	83.2196	2661.77	94.3313
											2663.69	83.1604	2663.69	104.909	2663.69	83.1604	2663.69	94.2656
											2665.62	83.1035	2665.62	104.829	2665.62	83.1035	2665.62	94.2232
											2667.55	83.0479	2667.55	104.723	2667.55	83.0479	2667.55	94.1891
											2669.48	82.992	2669.48	104.635	2669.48	82.992	2669.48	94.159
											2671.41	82.9324	2671.41	104.532	2671.41	82.9324	2671.41	94.1342
											2673.34	82.8712	2673.34	104.445	2673.34	82.8712	2673.34	94.1192
											2675.27	82.8078	2675.27	104.361	2675.27	82.8078	2675.27	94.1029
											2677.2	82.7445	2677.2	104.296	2677.2	82.7445	2677.2	94.0747
											2679.13	82.6808	2679.13	104.202	2679.13	82.6808	2679.13	94.0548
											2681.05	82.6182	2681.05	104.103	2681.05	82.6182	2681.05	94.0461
											2682.98	82.5575	2682.98	103.983	2682.98	82.5575	2682.98	94.0202
											2684.91	82.4999	2684.91	103.881	2684.91	82.4999	2684.91	93.9797
											2686.84	82.4451	2686.84	103.764	2686.84	82.4451	2686.84	93.9384
											2688.77	82.3927	2688.77	103.678	2688.77	82.3927	2688.77	93.8926
											2690.7	82.3414	2690.7	103.59	2690.7	82.3414	2690.7	93.8329
											2692.63	82.2902	2692.63	103.518	2692.63	82.2902	2692.63	93.7831
											2694.56	82.2365	2694.56	103.431	2694.56	82.2365	2694.56	93.7377
											2696.48	82.1816	2696.48	103.358	2696.48	82.1816	2696.48	93.7077
											2698.41	82.1252	2698.41	103.252	2698.41	82.1252	2698.41	93.6929
											2700.34	82.0707	2700.34	103.143	2700.34	82.0707	2700.34	93.6933
											2702.27	82.0162	2702.27	103.007	2702.27	82.0162	2702.27	93.6973
											2704.2	81.9634	2704.2	102.892	2704.2	81.9634	2704.2	93.6847
											2706.13	81.9125	2706.13	102.782	2706.13	81.9125	2706.13	93.6671
											2708.06	81.8637	2708.06	102.71	2708.06	81.8637	2708.06	93.646
											2709.99	81.8162	2709.99	102.626	2709.99	81.8162	2709.99	93.608
											2711.92	81.7697	2711.92	102.547	2711.92	81.7697	2711.92	93.5461
											2713.84	81.7232	2713.84	102.441	2713.84	81.7232	2713.84	93.4818
											2715.77	81.6768	2715.77	102.344	2715.77	81.6768	2715.77	93.4384
											2717.7	81.6294	2717.7	102.233	2717.7	81.6294	2717.7	93.3959
											2719.63	81.58	2719.63	102.13	2719.63	81.58	2719.63	93.3654
											2721.56	81.5276	2721.56	102.021	2721.56	81.5276	2721.56	93.33
											2723.49	81.4759	2723.49	101.943	2723.49	81.4759	2723.49	93.3003
											2725.42	81.4241	2725.42	101.862	2725.42	81.4241	2725.42	93.2737
											2727.35	81.374	2727.35	101.801	2727.35	81.374	2727.35	93.2628
											2729.27	81.324	2729.27	101.715	2729.27	81.324	2729.27	93.2597
											2731.2	81.2753	2731.2	101.632	2731.2	81.2753	2731.2	93.2487
											2733.13	81.2276	2733.13	101.534	2733.13	81.2276	2733.13	93.2311
											2735.06	81.1808	2735.06	101.463	2735.06	81.1808	2735.06	93.1941
											2736.99	81.1335	2736.99	101.387	2736.99	81.1335	2736.99	93.1456
											2738.92	81.0858	2738.92	101.343	2738.92	81.0858	2738.92	93.1148
											2740.85	81.0369	2740.85	101.297	2740.85	81.0369	2740.85	93.088
											2742.78	80.9885	2742.78	101.265	2742.78	80.9885	2742.78	93.0643
											2744.71	80.939	2744.71	101.212	2744.71	80.939	2744.71	93.0202
											2746.63	80.8875	2746.63	101.151	2746.63	80.8875	2746.63	92.9731
											2748.56	80.8336	2748.56	101.053	2748.56	80.8336	2748.56	92.9399
											2750.49	80.7803	2750.49	100.956	2750.49	80.7803	2750.49	92.9274
											2752.42	80.7246	2752.42	100.843	2752.42	80.7246	2752.42	92.9181
											2754.35	80.6661	2754.35	100.76	2754.35	80.6661	2754.35	92.8969
											2756.28	80.6047	2756.28	100.674	2756.28	80.6047	2756.28	92.8816
											2758.21	80.5423	2758.21	100.619	2758.21	80.5423	2758.21	92.8709
											2760.14	80.4782	2760.14	100.551	2760.14	80.4782	2760.14	92.8516
											2762.06	80.4115	2762.06	100.488	2762.06	80.4115	2762.06	92.8231
											2763.99	80.3417	2763.99	100.382	2763.99	80.3417	2763.99	92.7797
											2765.92	80.27	2765.92	100.275	2765.92	80.27	2765.92	92.7479
											2767.85	80.1959	2767.85	100.159	2767.85	80.1959	2767.85	92.7027
											2769.78	80.1205	2769.78	100.054	2769.78	80.1205	2769.78	92.6544
											2771.71	80.0423	2771.71	99.9394	2771.71	80.0423	2771.71	92.5977
											2773.64	79.9622	2773.64	99.8498	2773.64	79.9622	2773.64	92.5332
											2775.57	79.8783	2775.57	99.7521	2775.57	79.8783	2775.57	92.4937
											2777.5	79.792	2777.5	99.666	2777.5	79.792	2777.5	92.4764
											2779.42	79.7012	2779.42	99.5523	2779.42	79.7012	2779.42	92.4577
											2781.35	79.6074	2781.35	99.4241	2781.35	79.6074	2781.35	92.4469
											2783.28	79.5117	2783.28	99.265	2783.28	79.5117	2783.28	92.4297
											2785.21	79.4126	2785.21	99.1128	2785.21	79.4126	2785.21	92.3908
											2787.14	79.3072	2787.14	98.942	2787.14	79.3072	2787.14	92.3251
											2789.07	79.1964	2789.07	98.8119	2789.07	79.1964	2789.07	92.2608
											2791	79.0827	2791	98.6645	2791	79.0827	2791	92.2129
											2792.93	78.9659	2792.93	98.5198	2792.93	78.9659	2792.93	92.1651
											2794.85	78.845	2794.85	98.3526	2794.85	78.845	2794.85	92.1003
											2796.78	78.7209	2796.78	98.1882	2796.78	78.7209	2796.78	92.0324
											2798.71	78.5921	2798.71	97.9913	2798.71	78.5921	2798.71	91.9747
											2800.64	78.461	2800.64	97.7961	2800.64	78.461	2800.64	91.9353
											2802.57	78.3261	2802.57	97.5912	2802.57	78.3261	2802.57	91.8795
											2804.5	78.1894	2804.5	97.4012	2804.5	78.1894	2804.5	91.817
											2806.43	78.0508	2806.43	97.2043	2806.43	78.0508	2806.43	91.7493
											2808.36	77.9107	2808.36	97.0341	2808.36	77.9107	2808.36	91.6798
											2810.28	77.767	2810.28	96.8528	2810.28	77.767	2810.28	91.6098
											2812.21	77.619	2812.21	96.6721	2812.21	77.619	2812.21	91.5434
											2814.14	77.4668	2814.14	96.458	2814.14	77.4668	2814.14	91.4894
											2816.07	77.3113	2816.07	96.2363	2816.07	77.3113	2816.07	91.4322
											2818	77.1533	2818	95.9965	2818	77.1533	2818	91.3399
											2819.93	76.9912	2819.93	95.7611	2819.93	76.9912	2819.93	91.2455
											2821.86	76.8233	2821.86	95.5146	2821.86	76.8233	2821.86	91.1473
											2823.79	76.651	2823.79	95.2956	2823.79	76.651	2823.79	91.0456
											2825.72	76.4726	2825.72	95.0584	2825.72	76.4726	2825.72	90.9407
											2827.64	76.2901	2827.64	94.8311	2827.64	76.2901	2827.64	90.8319
											2829.57	76.1018	2829.57	94.5869	2829.57	76.1018	2829.57	90.7265
											2831.5	75.9068	2831.5	94.3221	2831.5	75.9068	2831.5	90.6118
											2833.43	75.7015	2833.43	94.0262	2833.43	75.7015	2833.43	90.4858
											2835.36	75.4806	2835.36	93.735	2835.36	75.4806	2835.36	90.3625
											2837.29	75.2355	2837.29	93.4026	2837.29	75.2355	2837.29	90.2285
											2839.22	74.9632	2839.22	93.0679	2839.22	74.9632	2839.22	90.0887
											2841.15	74.6651	2841.15	92.6914	2841.15	74.6651	2841.15	89.9524
											2843.07	74.3473	2843.07	92.2932	2843.07	74.3473	2843.07	89.7876
											2845	74.018	2845	91.8561	2845	74.018	2845	89.5811
											2846.93	73.6841	2846.93	91.3895	2846.93	73.6841	2846.93	89.3674
											2848.86	73.3515	2848.86	90.8579	2848.86	73.3515	2848.86	89.1633
											2850.79	73.0269	2850.79	90.3079	2850.79	73.0269	2850.79	88.9718
											2852.72	72.7119	2852.72	89.7391	2852.72	72.7119	2852.72	88.782
											2854.65	72.4091	2854.65	89.1842	2854.65	72.4091	2854.65	88.605
											2856.58	72.1178	2856.58	88.618	2856.58	72.1178	2856.58	88.422
											2858.51	71.8344	2858.51	88.0677	2858.51	71.8344	2858.51	88.2238
											2860.43	71.5521	2860.43	87.4966	2860.43	71.5521	2860.43	88.0324
											2862.36	71.2646	2862.36	86.9517	2862.36	71.2646	2862.36	87.8483
											2864.29	70.9659	2864.29	86.4289	2864.29	70.9659	2864.29	87.6525
											2866.22	70.6578	2866.22	85.9572	2866.22	70.6578	2866.22	87.4484
											2868.15	70.3447	2868.15	85.5211	2868.15	70.3447	2868.15	87.2532
											2870.08	70.0333	2870.08	85.161	2870.08	70.0333	2870.08	87.0476
											2872.01	69.7281	2872.01	84.8619	2872.01	69.7281	2872.01	86.8239
											2873.94	69.4342	2873.94	84.6183	2873.94	69.4342	2873.94	86.6293
											2875.86	69.1536	2875.86	84.3885	2875.86	69.1536	2875.86	86.4512
											2877.79	68.8891	2877.79	84.217	2877.79	68.8891	2877.79	86.262
											2879.72	68.6418	2879.72	84.0667	2879.72	68.6418	2879.72	86.083
											2881.65	68.4129	2881.65	83.9439	2881.65	68.4129	2881.65	85.9222
											2883.58	68.2041	2883.58	83.8218	2883.58	68.2041	2883.58	85.7833
											2885.51	68.0176	2885.51	83.7139	2885.51	68.0176	2885.51	85.6686
											2887.44	67.8555	2887.44	83.5972	2887.44	67.8555	2887.44	85.5726
											2889.37	67.7203	2889.37	83.5037	2889.37	67.7203	2889.37	85.51
											2891.3	67.6115	2891.3	83.4002	2891.3	67.6115	2891.3	85.4589
											2893.22	67.5298	2893.22	83.323	2893.22	67.5298	2893.22	85.4266
											2895.15	67.4737	2895.15	83.2515	2895.15	67.4737	2895.15	85.4073
											2897.08	67.4403	2897.08	83.1913	2897.08	67.4403	2897.08	85.4226
											2899.01	67.4243	2899.01	83.1149	2899.01	67.4243	2899.01	85.4469
											2900.94	67.421	2900.94	83.0511	2900.94	67.421	2900.94	85.4723
											2902.87	67.4208	2902.87	82.9655	2902.87	67.4208	2902.87	85.4855
											2904.8	67.416	2904.8	82.8785	2904.8	67.416	2904.8	85.4879
											2906.73	67.3975	2906.73	82.7512	2906.73	67.3975	2906.73	85.4967
											2908.65	67.3642	2908.65	82.6051	2908.65	67.3642	2908.65	85.4755
											2910.58	67.3173	2910.58	82.4331	2910.58	67.3173	2910.58	85.4472
											2912.51	67.2603	2912.51	82.2514	2912.51	67.2603	2912.51	85.4046
											2914.44	67.1999	2914.44	82.0124	2914.44	67.1999	2914.44	85.3536
											2916.37	67.1424	2916.37	81.7604	2916.37	67.1424	2916.37	85.3205
											2918.3	67.0935	2918.3	81.4934	2918.3	67.0935	2918.3	85.2915
											2920.23	67.0618	2920.23	81.2501	2920.23	67.0618	2920.23	85.2846
											2922.16	67.0544	2922.16	81.0137	2922.16	67.0544	2922.16	85.2862
											2924.09	67.076	2924.09	80.8286	2924.09	67.076	2924.09	85.3045
											2926.01	67.1288	2926.01	80.6577	2926.01	67.1288	2926.01	85.3318
											2927.94	67.2152	2927.94	80.5295	2927.94	67.2152	2927.94	85.3606
											2929.87	67.3313	2929.87	80.4222	2929.87	67.3313	2929.87	85.3981
											2931.8	67.4738	2931.8	80.3633	2931.8	67.4738	2931.8	85.4551
											2933.73	67.6388	2933.73	80.3461	2933.73	67.6388	2933.73	85.5329
											2935.66	67.8258	2935.66	80.4021	2935.66	67.8258	2935.66	85.6291
											2937.59	68.0289	2937.59	80.4911	2937.59	68.0289	2937.59	85.7422
											2939.52	68.2429	2939.52	80.6433	2939.52	68.2429	2939.52	85.8682
											2941.44	68.4626	2941.44	80.8187	2941.44	68.4626	2941.44	86.0082
											2943.37	68.6805	2943.37	81.0183	2943.37	68.6805	2943.37	86.1495
											2945.3	68.89	2945.3	81.1953	2945.3	68.89	2945.3	86.2955
											2947.23	69.0863	2947.23	81.3567	2947.23	69.0863	2947.23	86.467
											2949.16	69.2687	2949.16	81.4655	2949.16	69.2687	2949.16	86.6299
											2951.09	69.4359	2951.09	81.5553	2951.09	69.4359	2951.09	86.7753
											2953.02	69.5889	2953.02	81.6209	2953.02	69.5889	2953.02	86.9198
											2954.95	69.7332	2954.95	81.7	2954.95	69.7332	2954.95	87.061
											2956.87	69.8696	2956.87	81.7765	2956.87	69.8696	2956.87	87.1946
											2958.8	70.0007	2958.8	81.8896	2958.8	70.0007	2958.8	87.3284
											2960.73	70.1312	2960.73	82.0318	2960.73	70.1312	2960.73	87.4474
											2962.66	70.2642	2962.66	82.2106	2962.66	70.2642	2962.66	87.5614
											2964.59	70.3948	2964.59	82.3743	2964.59	70.3948	2964.59	87.7053
											2966.52	70.5209	2966.52	82.5748	2966.52	70.5209	2966.52	87.8582
											2968.45	70.6403	2968.45	82.7534	2968.45	70.6403	2968.45	88.0023
											2970.38	70.7482	2970.38	82.922	2970.38	70.7482	2970.38	88.1281
											2972.31	70.836	2972.31	83.0516	2972.31	70.836	2972.31	88.2348
											2974.23	70.9015	2974.23	83.1693	2974.23	70.9015	2974.23	88.3223
											2976.16	70.9462	2976.16	83.2181	2976.16	70.9462	2976.16	88.3949
											2978.09	70.9655	2978.09	83.239	2978.09	70.9655	2978.09	88.4459
											2980.02	70.9596	2980.02	83.2329	2980.02	70.9596	2980.02	88.4831
											2981.95	70.9369	2981.95	83.2037	2981.95	70.9369	2981.95	88.5141
											2983.88	70.8967	2983.88	83.119	2983.88	70.8967	2983.88	88.531
											2985.81	70.8396	2985.81	83.0157	2985.81	70.8396	2985.81	88.5267
											2987.74	70.7705	2987.74	82.915	2987.74	70.7705	2987.74	88.504
											2989.66	70.6874	2989.66	82.8238	2989.66	70.6874	2989.66	88.4546
											2991.59	70.5931	2991.59	82.7005	2991.59	70.5931	2991.59	88.3989
											2993.52	70.4913	2993.52	82.5924	2993.52	70.4913	2993.52	88.3725
											2995.45	70.3752	2995.45	82.4696	2995.45	70.3752	2995.45	88.3309
											2997.38	70.243	2997.38	82.3478	2997.38	70.243	2997.38	88.2761
											2999.31	70.0989	2999.31	82.2095	2999.31	70.0989	2999.31	88.23
											3001.24	69.9495	3001.24	82.0787	3001.24	69.9495	3001.24	88.1698
											3003.17	69.794	3003.17	81.9286	3003.17	69.794	3003.17	88.1177
											3005.1	69.6308	3005.1	81.8262	3005.1	69.6308	3005.1	88.0601
											3007.02	69.4606	3007.02	81.6902	3007.02	69.4606	3007.02	87.9728
											3008.95	69.2912	3008.95	81.5577	3008.95	69.2912	3008.95	87.8682
											3010.88	69.1172	3010.88	81.4531	3010.88	69.1172	3010.88	87.7652
											3012.81	68.9413	3012.81	81.4001	3012.81	68.9413	3012.81	87.6643
											3014.74	68.7618	3014.74	81.3278	3014.74	68.7618	3014.74	87.5613
											3016.67	68.5693	3016.67	81.2662	3016.67	68.5693	3016.67	87.4596
											3018.6	68.3808	3018.6	81.1886	3018.6	68.3808	3018.6	87.3526
											3020.53	68.1937	3020.53	81.1256	3020.53	68.1937	3020.53	87.2509
											3022.45	67.9991	3022.45	81.0538	3022.45	67.9991	3022.45	87.1249
											3024.38	67.8016	3024.38	80.9895	3024.38	67.8016	3024.38	87.0225
											3026.31	67.6033	3026.31	80.955	3026.31	67.6033	3026.31	86.9194
											3028.24	67.4036	3028.24	80.8805	3028.24	67.4036	3028.24	86.7935
											3030.17	67.1984	3030.17	80.7858	3030.17	67.1984	3030.17	86.6794
											3032.1	66.9876	3032.1	80.8032	3032.1	66.9876	3032.1	86.5414
											3034.03	66.7636	3034.03	80.7548	3034.03	66.7636	3034.03	86.4013
											3035.96	66.5353	3035.96	80.7136	3035.96	66.5353	3035.96	86.2574
											3037.89	66.302	3037.89	80.6358	3037.89	66.302	3037.89	86.1045
											3039.81	66.0606	3039.81	80.5674	3039.81	66.0606	3039.81	85.9334
											3041.74	65.8017	3041.74	80.4751	3041.74	65.8017	3041.74	85.7564
											3043.67	65.5345	3043.67	80.3906	3043.67	65.5345	3043.67	85.5852
											3045.6	65.273	3045.6	80.2618	3045.6	65.273	3045.6	85.3963
											3047.53	65.0073	3047.53	80.1311	3047.53	65.0073	3047.53	85.2184
											3049.46	64.729	3049.46	80.0453	3049.46	64.729	3049.46	85.0095
											3051.39	64.4416	3051.39	79.923	3051.39	64.4416	3051.39	84.7945
											3053.32	64.1496	3053.32	79.7257	3053.32	64.1496	3053.32	84.582
											3055.24	63.8565	3055.24	79.5541	3055.24	63.8565	3055.24	84.3816
											3057.17	63.5552	3057.17	79.4084	3057.17	63.5552	3057.17	84.173
											3059.1	63.2462	3059.1	79.2005	3059.1	63.2462	3059.1	83.9689
											3061.03	62.9288	3061.03	78.9587	3061.03	62.9288	3061.03	83.7241
											3062.96	62.6086	3062.96	78.7014	3062.96	62.6086	3062.96	83.4738
											3064.89	62.2819	3064.89	78.4782	3064.89	62.2819	3064.89	83.2335
											3066.82	61.95	3066.82	78.2691	3066.82	61.95	3066.82	82.9857
											3068.75	61.6191	3068.75	78.0076	3068.75	61.6191	3068.75	82.748
											3070.68	61.2971	3070.68	77.7341	3070.68	61.2971	3070.68	82.529
											3072.6	60.9756	3072.6	77.4691	3072.6	60.9756	3072.6	82.2969
											3074.53	60.6544	3074.53	77.2149	3074.53	60.6544	3074.53	82.0452
											3076.46	60.3351	3076.46	76.9359	3076.46	60.3351	3076.46	81.8053
											3078.39	60.0265	3078.39	76.6824	3078.39	60.0265	3078.39	81.5965
											3080.32	59.7291	3080.32	76.4546	3080.32	59.7291	3080.32	81.4264
											3082.25	59.4443	3082.25	76.2258	3082.25	59.4443	3082.25	81.2586
											3084.18	59.1751	3084.18	75.9844	3084.18	59.1751	3084.18	81.0861
											3086.11	58.9167	3086.11	75.7598	3086.11	58.9167	3086.11	80.9378
											3088.03	58.6736	3088.03	75.5748	3088.03	58.6736	3088.03	80.7938
											3089.96	58.45	3089.96	75.3975	3089.96	58.45	3089.96	80.6678
											3091.89	58.2409	3091.89	75.2094	3091.89	58.2409	3091.89	80.534
											3093.82	58.0465	3093.82	75.0017	3093.82	58.0465	3093.82	80.432
											3095.75	57.8672	3095.75	74.8657	3095.75	57.8672	3095.75	80.3212
											3097.68	57.699	3097.68	74.7181	3097.68	57.699	3097.68	80.1942
											3099.61	57.5379	3099.61	74.5192	3099.61	57.5379	3099.61	80.1129
											3101.54	57.3838	3101.54	74.4144	3101.54	57.3838	3101.54	80.0516
											3103.46	57.2376	3103.46	74.275	3103.46	57.2376	3103.46	79.9833
											3105.39	57.0997	3105.39	74.1005	3105.39	57.0997	3105.39	79.9053
											3107.32	56.9606	3107.32	73.9477	3107.32	56.9606	3107.32	79.8332
											3109.25	56.826	3109.25	73.7959	3109.25	56.826	3109.25	79.7575
											3111.18	56.6963	3111.18	73.6218	3111.18	56.6963	3111.18	79.6711
											3113.11	56.557	3113.11	73.4302	3113.11	56.557	3113.11	79.5857
											3115.04	56.4206	3115.04	73.2375	3115.04	56.4206	3115.04	79.5069
											3116.97	56.2771	3116.97	73.0654	3116.97	56.2771	3116.97	79.4006
											3118.9	56.1163	3118.9	72.8574	3118.9	56.1163	3118.9	79.2794
											3120.82	55.9494	3120.82	72.6121	3120.82	55.9494	3120.82	79.1936
											3122.75	55.778	3122.75	72.3801	3122.75	55.778	3122.75	79.1038
											3124.68	55.5971	3124.68	72.1167	3124.68	55.5971	3124.68	78.9988
											3126.61	55.4065	3126.61	71.8165	3126.61	55.4065	3126.61	78.8946
											3128.54	55.2059	3128.54	71.5383	3128.54	55.2059	3128.54	78.7271
											3130.47	55.0008	3130.47	71.1577	3130.47	55.0008	3130.47	78.5844
											3132.4	54.7886	3132.4	70.8303	3132.4	54.7886	3132.4	78.4623
											3134.33	54.5641	3134.33	70.5251	3134.33	54.5641	3134.33	78.291
											3136.25	54.3323	3136.25	70.1779	3136.25	54.3323	3136.25	78.107
											3138.18	54.094	3138.18	69.8155	3138.18	54.094	3138.18	77.9331
											3140.11	53.8466	3140.11	69.4402	3140.11	53.8466	3140.11	77.7603
											3142.04	53.5964	3142.04	69.0254	3142.04	53.5964	3142.04	77.5896
											3143.97	53.3355	3143.97	68.6142	3143.97	53.3355	3143.97	77.3905
											3145.9	53.0705	3145.9	68.1689	3145.9	53.0705	3145.9	77.1983
											3147.83	52.8086	3147.83	67.7385	3147.83	52.8086	3147.83	76.9767
											3149.76	52.5428	3149.76	67.2914	3149.76	52.5428	3149.76	76.7338
											3151.69	52.2698	3151.69	66.8696	3151.69	52.2698	3151.69	76.4825
											3153.61	51.9929	3153.61	66.4322	3153.61	51.9929	3153.61	76.2624
											3155.54	51.7109	3155.54	65.9942	3155.54	51.7109	3155.54	76.0445
											3157.47	51.4265	3157.47	65.5488	3157.47	51.4265	3157.47	75.8158
											3159.4	51.1371	3159.4	65.1083	3159.4	51.1371	3159.4	75.5843
											3161.33	50.8434	3161.33	64.641	3161.33	50.8434	3161.33	75.3475
											3163.26	50.5433	3163.26	64.183	3163.26	50.5433	3163.26	75.0999
											3165.19	50.246	3165.19	63.7136	3165.19	50.246	3165.19	74.8421
											3167.12	49.9525	3167.12	63.2565	3167.12	49.9525	3167.12	74.5845
											3169.04	49.6562	3169.04	62.798	3169.04	49.6562	3169.04	74.3133
											3170.97	49.3565	3170.97	62.372	3170.97	49.3565	3170.97	74.0279
											3172.9	49.0597	3172.9	61.9504	3172.9	49.0597	3172.9	73.7558
											3174.83	48.7632	3174.83	61.533	3174.83	48.7632	3174.83	73.4705
											3176.76	48.4655	3176.76	61.0841	3176.76	48.4655	3176.76	73.2096
											3178.69	48.1671	3178.69	60.7149	3178.69	48.1671	3178.69	72.938
											3180.62	47.8682	3180.62	60.301	3180.62	47.8682	3180.62	72.6419
											3182.55	47.566	3182.55	59.868	3182.55	47.566	3182.55	72.3461
											3184.48	47.2654	3184.48	59.4648	3184.48	47.2654	3184.48	72.0736
											3186.4	46.967	3186.4	59.113	3186.4	46.967	3186.4	71.7821
											3188.33	46.6681	3188.33	58.732	3188.33	46.6681	3188.33	71.4853
											3190.26	46.3687	3190.26	58.3817	3190.26	46.3687	3190.26	71.1904
											3192.19	46.0759	3192.19	58.0246	3192.19	46.0759	3192.19	70.8905
											3194.12	45.7809	3194.12	57.6879	3194.12	45.7809	3194.12	70.6007
											3196.05	45.4837	3196.05	57.3365	3196.05	45.4837	3196.05	70.3218
											3197.98	45.1937	3197.98	57.0556	3197.98	45.1937	3197.98	70.0456
											3199.91	44.9083	3199.91	56.7564	3199.91	44.9083	3199.91	69.7727
											3201.83	44.6293	3201.83	56.468	3201.83	44.6293	3201.83	69.4964
											3203.76	44.3521	3203.76	56.1872	3203.76	44.3521	3203.76	69.1994
											3205.69	44.0767	3205.69	55.9304	3205.69	44.0767	3205.69	68.9233
											3207.62	43.8065	3207.62	55.644	3207.62	43.8065	3207.62	68.6694
											3209.55	43.5402	3209.55	55.4386	3209.55	43.5402	3209.55	68.3868
											3211.48	43.2797	3211.48	55.2002	3211.48	43.2797	3211.48	68.0855
											3213.41	43.0215	3213.41	54.9644	3213.41	43.0215	3213.41	67.8388
											3215.34	42.7635	3215.34	54.7763	3215.34	42.7635	3215.34	67.5548
											3217.27	42.5077	3217.27	54.5239	3217.27	42.5077	3217.27	67.2922
											3219.19	42.2538	3219.19	54.3129	3219.19	42.2538	3219.19	67.0543
											3221.12	41.999	3221.12	54.134	3221.12	41.999	3221.12	66.8115
											3223.05	41.7481	3223.05	53.9093	3223.05	41.7481	3223.05	66.5629
											3224.98	41.5018	3224.98	53.6964	3224.98	41.5018	3224.98	66.3124
											3226.91	41.2553	3226.91	53.4865	3226.91	41.2553	3226.91	66.0492
											3228.84	41.012	3228.84	53.3073	3228.84	41.012	3228.84	65.7617
											3230.77	40.7619	3230.77	53.1029	3230.77	40.7619	3230.77	65.4769
											3232.7	40.5172	3232.7	52.9178	3232.7	40.5172	3232.7	65.1902
											3234.62	40.2779	3234.62	52.7083	3234.62	40.2779	3234.62	64.9201
											3236.55	40.037	3236.55	52.5044	3236.55	40.037	3236.55	64.6753
											3238.48	39.7918	3238.48	52.2968	3238.48	39.7918	3238.48	64.4253
											3240.41	39.547	3240.41	52.1163	3240.41	39.547	3240.41	64.1529
											3242.34	39.3097	3242.34	51.9026	3242.34	39.3097	3242.34	63.8772
											3244.27	39.0787	3244.27	51.7291	3244.27	39.0787	3244.27	63.6425
											3246.2	38.8526	3246.2	51.606	3246.2	38.8526	3246.2	63.3792
											3248.13	38.6297	3248.13	51.4198	3248.13	38.6297	3248.13	63.1422
											3250.05	38.4097	3250.05	51.2385	3250.05	38.4097	3250.05	62.9167
											3251.98	38.1951	3251.98	51.0501	3251.98	38.1951	3251.98	62.6959
											3253.91	37.9864	3253.91	50.9118	3253.91	37.9864	3253.91	62.465
											3255.84	37.7805	3255.84	50.79	3255.84	37.7805	3255.84	62.2359
											3257.77	37.5776	3257.77	50.6359	3257.77	37.5776	3257.77	62.0402
											3259.7	37.3844	3259.7	50.4886	3259.7	37.3844	3259.7	61.8387
											3261.63	37.1968	3261.63	50.3514	3261.63	37.1968	3261.63	61.6281
											3263.56	37.0161	3263.56	50.2285	3263.56	37.0161	3263.56	61.4296
											3265.49	36.8417	3265.49	50.1198	3265.49	36.8417	3265.49	61.2257
											3267.41	36.6741	3267.41	50.0227	3267.41	36.6741	3267.41	61.0379
											3269.34	36.5146	3269.34	49.9214	3269.34	36.5146	3269.34	60.8585
											3271.27	36.3612	3271.27	49.8179	3271.27	36.3612	3271.27	60.696
											3273.2	36.2117	3273.2	49.7304	3273.2	36.2117	3273.2	60.5555
											3275.13	36.0645	3275.13	49.6741	3275.13	36.0645	3275.13	60.4145
											3277.06	35.9192	3277.06	49.6012	3277.06	35.9192	3277.06	60.3049
											3278.99	35.7804	3278.99	49.5221	3278.99	35.7804	3278.99	60.1944
											3280.92	35.6498	3280.92	49.4284	3280.92	35.6498	3280.92	60.0632
											3282.84	35.5204	3282.84	49.3621	3282.84	35.5204	3282.84	59.9429
											3284.77	35.395	3284.77	49.3088	3284.77	35.395	3284.77	59.8254
											3286.7	35.2754	3286.7	49.2507	3286.7	35.2754	3286.7	59.6978
											3288.63	35.1622	3288.63	49.2009	3288.63	35.1622	3288.63	59.5582
											3290.56	35.0538	3290.56	49.1517	3290.56	35.0538	3290.56	59.4447
											3292.49	34.9462	3292.49	49.1253	3292.49	34.9462	3292.49	59.3338
											3294.42	34.8346	3294.42	49.0836	3294.42	34.8346	3294.42	59.2115
											3296.35	34.7268	3296.35	48.9985	3296.35	34.7268	3296.35	59.134
											3298.28	34.6206	3298.28	48.9602	3298.28	34.6206	3298.28	59.0654
											3300.2	34.5148	3300.2	48.9062	3300.2	34.5148	3300.2	58.9946
											3302.13	34.4093	3302.13	48.8681	3302.13	34.4093	3302.13	58.9187
											3304.06	34.3051	3304.06	48.8267	3304.06	34.3051	3304.06	58.8086
											3305.99	34.2042	3305.99	48.7481	3305.99	34.2042	3305.99	58.7038
											3307.92	34.1041	3307.92	48.6768	3307.92	34.1041	3307.92	58.6365
											3309.85	34.0014	3309.85	48.6745	3309.85	34.0014	3309.85	58.5519
											3311.78	33.9	3311.78	48.6153	3311.78	33.9	3311.78	58.4772
											3313.71	33.7993	3313.71	48.5873	3313.71	33.7993	3313.71	58.3926
											3315.63	33.6978	3315.63	48.5346	3315.63	33.6978	3315.63	58.302
											3317.56	33.5958	3317.56	48.489	3317.56	33.5958	3317.56	58.21
											3319.49	33.4901	3319.49	48.4407	3319.49	33.4901	3319.49	58.1182
											3321.42	33.3797	3321.42	48.4065	3321.42	33.3797	3321.42	58.023
											3323.35	33.2751	3323.35	48.3642	3323.35	33.2751	3323.35	57.9174
											3325.28	33.1737	3325.28	48.3306	3325.28	33.1737	3325.28	57.8283
											3327.21	33.0744	3327.21	48.2876	3327.21	33.0744	3327.21	57.7495
											3329.14	32.9748	3329.14	48.2572	3329.14	32.9748	3329.14	57.6728
											3331.07	32.8744	3331.07	48.2128	3331.07	32.8744	3331.07	57.5843
											3332.99	32.773	3332.99	48.1709	3332.99	32.773	3332.99	57.4823
											3334.92	32.6697	3334.92	48.1402	3334.92	32.6697	3334.92	57.3939
											3336.85	32.5659	3336.85	48.1735	3336.85	32.5659	3336.85	57.3095
											3338.78	32.4622	3338.78	48.1459	3338.78	32.4622	3338.78	57.2095
											3340.71	32.3583	3340.71	48.0871	3340.71	32.3583	3340.71	57.1159
											3342.64	32.2548	3342.64	48.0369	3342.64	32.2548	3342.64	57.019
											3344.57	32.1514	3344.57	47.9962	3344.57	32.1514	3344.57	56.9328
											3346.5	32.0445	3346.5	47.9479	3346.5	32.0445	3346.5	56.8363
											3348.42	31.9398	3348.42	47.9045	3348.42	31.9398	3348.42	56.7368
											3350.35	31.8398	3350.35	47.855	3350.35	31.8398	3350.35	56.6469
											3352.28	31.7426	3352.28	47.8145	3352.28	31.7426	3352.28	56.5733
											3354.21	31.6491	3354.21	47.7452	3354.21	31.6491	3354.21	56.508
											3356.14	31.5599	3356.14	47.7184	3356.14	31.5599	3356.14	56.4184
											3358.07	31.4743	3358.07	47.6765	3358.07	31.4743	3358.07	56.309
											3360	31.3902	3360	47.6063	3360	31.3902	3360	56.2441
											3361.93	31.3066	3361.93	47.5503	3361.93	31.3066	3361.93	56.18
											3363.86	31.2247	3363.86	47.4808	3363.86	31.2247	3363.86	56.1185
											3365.78	31.1449	3365.78	47.4325	3365.78	31.1449	3365.78	56.0494
											3367.71	31.0662	3367.71	47.4066	3367.71	31.0662	3367.71	55.9832
											3369.64	30.9873	3369.64	47.3402	3369.64	30.9873	3369.64	55.9211
											3371.57	30.91	3371.57	47.2545	3371.57	30.91	3371.57	55.8596
											3373.5	30.8357	3373.5	47.1841	3373.5	30.8357	3373.5	55.8139
											3375.43	30.766	3375.43	47.1477	3375.43	30.766	3375.43	55.7722
											3377.36	30.6924	3377.36	47.0951	3377.36	30.6924	3377.36	55.7139
											3379.29	30.6269	3379.29	47.0382	3379.29	30.6269	3379.29	55.6651
											3381.21	30.5759	3381.21	46.956	3381.21	30.5759	3381.21	55.624
											3383.14	30.5276	3383.14	46.8764	3383.14	30.5276	3383.14	55.627
											3385.07	30.4866	3385.07	46.8752	3385.07	30.4866	3385.07	55.627
											3387	30.4483	3387	46.8675	3387	30.4483	3387	55.6164
											3388.93	30.4138	3388.93	46.8199	3388.93	30.4138	3388.93	55.5808
											3390.86	30.3852	3390.86	46.7424	3390.86	30.3852	3390.86	55.5887
											3392.79	30.3596	3392.79	46.7871	3392.79	30.3596	3392.79	55.5809
											3394.72	30.3327	3394.72	46.7711	3394.72	30.3327	3394.72	55.559
											3396.64	30.3051	3396.64	46.7283	3396.64	30.3051	3396.64	55.6035
											3398.57	30.2812	3398.57	46.7731	3398.57	30.2812	3398.57	55.6058
											3400.5	30.2628	3400.5	46.7281	3400.5	30.2628	3400.5	55.6215
											3402.43	30.2471	3402.43	46.713	3402.43	30.2471	3402.43	55.6621
											3404.36	30.2269	3404.36	46.6969	3404.36	30.2269	3404.36	55.7043
											3406.29	30.2095	3406.29	46.6913	3406.29	30.2095	3406.29	55.7534
											3408.22	30.2044	3408.22	46.7029	3408.22	30.2044	3408.22	55.7982
											3410.15	30.2062	3410.15	46.7221	3410.15	30.2062	3410.15	55.8455
											3412.08	30.2156	3412.08	46.7276	3412.08	30.2156	3412.08	55.9123
											3414	30.227	3414	46.7684	3414	30.227	3414	55.9707
											3415.93	30.2444	3415.93	46.7813	3415.93	30.2444	3415.93	55.9779
											3417.86	30.2691	3417.86	46.7331	3417.86	30.2691	3417.86	56.0246
											3419.79	30.2994	3419.79	46.7456	3419.79	30.2994	3419.79	56.1461
											3421.72	30.3323	3421.72	46.8975	3421.72	30.3323	3421.72	56.2402
											3423.65	30.3715	3423.65	46.938	3423.65	30.3715	3423.65	56.3308
											3425.58	30.4178	3425.58	46.9731	3425.58	30.4178	3425.58	56.4275
											3427.51	30.4642	3427.51	47.0412	3427.51	30.4642	3427.51	56.5043
											3429.43	30.5146	3429.43	47.1119	3429.43	30.5146	3429.43	56.6139
											3431.36	30.555	3431.36	47.1767	3431.36	30.555	3431.36	56.7399
											3433.29	30.5889	3433.29	47.2769	3433.29	30.5889	3433.29	56.8473
											3435.22	30.6538	3435.22	47.3499	3435.22	30.6538	3435.22	56.9569
											3437.15	30.7237	3437.15	47.437	3437.15	30.7237	3437.15	57.0831
											3439.08	30.7892	3439.08	47.4768	3439.08	30.7892	3439.08	57.1802
											3441.01	30.8557	3441.01	47.5213	3441.01	30.8557	3441.01	57.3406
											3442.94	30.9263	3442.94	47.6942	3442.94	30.9263	3442.94	57.4223
											3444.87	31.0005	3444.87	47.644	3444.87	31.0005	3444.87	57.5656
											3446.79	31.0764	3446.79	47.8395	3446.79	31.0764	3446.79	57.821
											3448.72	31.1591	3448.72	48.1597	3448.72	31.1591	3448.72	57.958
											3450.65	31.2543	3450.65	48.161	3450.65	31.2543	3450.65	58.1469
											3452.58	31.3502	3452.58	48.2655	3452.58	31.3502	3452.58	58.3088
											3454.51	31.4492	3454.51	48.3696	3454.51	31.4492	3454.51	58.4717
											3456.44	31.5591	3456.44	48.5514	3456.44	31.5591	3456.44	58.6344
											3458.37	31.6695	3458.37	48.7174	3458.37	31.6695	3458.37	58.7924
											3460.3	31.7826	3460.3	48.857	3460.3	31.7826	3460.3	59.0083
											3462.22	31.9221	3462.22	49.0588	3462.22	31.9221	3462.22	59.2402
											3464.15	32.0568	3464.15	49.2627	3464.15	32.0568	3464.15	59.4218
											3466.08	32.178	3466.08	49.411	3466.08	32.178	3466.08	59.6537
											3468.01	32.2985	3468.01	49.6665	3468.01	32.2985	3468.01	59.8641
											3469.94	32.4365	3469.94	49.7958	3469.94	32.4365	3469.94	60.0736
											3471.87	32.5708	3471.87	49.9331	3471.87	32.5708	3471.87	60.2807
											3473.8	32.7012	3473.8	50.0885	3473.8	32.7012	3473.8	60.5345
											3475.73	32.8498	3475.73	50.4255	3475.73	32.8498	3475.73	60.732
											3477.66	33.0082	3477.66	50.5892	3477.66	33.0082	3477.66	60.8751
											3479.58	33.161	3479.58	50.6932	3479.58	33.161	3479.58	61.1232
											3481.51	33.3167	3481.51	51.001	3481.51	33.3167	3481.51	61.4501
											3483.44	33.4862	3483.44	51.3687	3483.44	33.4862	3483.44	61.6547
											3485.37	33.6645	3485.37	51.4414	3485.37	33.6645	3485.37	61.91
											3487.3	33.8214	3487.3	51.7091	3487.3	33.8214	3487.3	62.2149
											3489.23	33.9767	3489.23	52.0369	3489.23	33.9767	3489.23	62.4668
											3491.16	34.1646	3491.16	52.2784	3491.16	34.1646	3491.16	62.7056
											3493.09	34.3511	3493.09	52.4476	3493.09	34.3511	3493.09	62.952
											3495.01	34.5256	3495.01	52.7238	3495.01	34.5256	3495.01	63.2773
											3496.94	34.7234	3496.94	53.1561	3496.94	34.7234	3496.94	63.4974
											3498.87	34.9226	3498.87	53.3663	3498.87	34.9226	3498.87	63.6107
											3500.8	35.1252	3500.8	53.3629	3500.8	35.1252	3500.8	63.8862
											3502.73	35.3368	3502.73	53.8311	3502.73	35.3368	3502.73	64.3239
											3504.66	35.5454	3504.66	54.4192	3504.66	35.5454	3504.66	64.5286
											3506.59	35.747	3506.59	54.4129	3506.59	35.747	3506.59	64.7377
											3508.52	35.9251	3508.52	54.5336	3508.52	35.9251	3508.52	65.1647
											3510.45	36.1223	3510.45	55.1591	3510.45	36.1223	3510.45	65.4852
											3512.37	36.3233	3512.37	55.4908	3512.37	36.3233	3512.37	65.7541
											3514.3	36.5079	3514.3	55.7861	3514.3	36.5079	3514.3	66.043
											3516.23	36.7313	3516.23	56.0197	3516.23	36.7313	3516.23	66.3495
											3518.16	37.004	3518.16	56.4408	3518.16	37.004	3518.16	66.595
[truncated: 250 more rows]

[truncated: 3 more sheets: Supplementary Figs. 15-22, Supplementary Figs. 24, 25, Sheet1]
